# Supplementary material for: (2-Ethyl-2-oxazoline-κN)bis(N-ethyl-N-phenyl­dithio­carbamato-κ2 S,S′)cadmium
Source: Acta Crystallogr Sect E Struct Rep Online. 2012 Sep 29;68(Pt 10):m1309. doi: 10.1107/S1600536812038433 (PMC3470177; doi:10.1107/S1600536812038433)
Supplement: Supplementary file 1 [file e-68-m1309-sup1.cif]

##############################################################################
#                                                                            #
# This CIF contains the data in a paper accepted for publication in          #
# Acta Crystallographica Section E. It conforms to the requirements of       #
# Notes for Authors for Acta Crystallographica Section E, and has been       #
# peer reviewed under the auspices of the IUCr Commission on Journals.       #
#                                                                            #
# Full details of the Crystallographic Information File format               #
# are given in the paper "The Crystallographic Information File (CIF):       #
# a New Standard Archive File for Crystallography" by S. R. Hall, F. H.      #
# Allen and I. D. Brown [Acta Cryst. (1991), A47, 655-685].                  #
#                                                                            #
# The current version of the core CIF dictionary is obtainable from          #
# ftp://ftp.iucr.org/pub/cif_core.dic.                                       #
#                                                                            #
# Software is freely available for graphical display of the structure(s)     #
# in this CIF. For information consult the CIF software page                 #
# http://www.iucr.org/resources/cif/software.                                #
#                                                                            #
# This file may be used for bona fide research purposes within the           #
# scientific community so long as proper attribution is given to the journal # 
# article from which it was obtained.                                        #
#                                                                            #
##############################################################################
data_global
_audit_creation_method     'APEX2 v2011.4-1'
_journal_date_recd_electronic     2012-08-24
_journal_date_accepted     2012-09-07
_journal_name_full     'Acta Crystallographica, Section E'
_journal_year     2012
_journal_volume     68
_journal_issue     10
_journal_page_first     m1309
_journal_page_last     m1309
_journal_paper_category     QM
_journal_paper_doi     10.1107/S1600536812038433
_journal_coeditor_code     HY2583
_publ_contact_author_name     'Damian Onwudiwe'
_publ_contact_author_address
;
Chemical Resource Beneficiation
North-West University
Private Bag X6001
Potchefstroom 2520
South Africa
;
_publ_contact_author_email     'dconwudiwe@webmail.co.za'
_publ_contact_author_fax     '+27 18 299 2350'
_publ_contact_author_phone     '+27 18 299 1068'
_publ_section_title
;\
(2-Ethyl-2-oxazoline-\k<i>N</i>)bis(<i>N</i>-ethyl-<i>N</i>-\
phenyldithiocarbamato-\k^2^<i>S</i>,<i>S</i>')cadmium
;
loop_
    _publ_author_name
    _publ_author_footnote
    _publ_author_address
    'Onwudiwe, Damian C.' .
;
Chemical Resource Beneficiation
North-West University
Private Bag X6001
Potchefstroom 2520
South Africa
;
    'Strydom, Christien A.' .
;
Chemical Resource Beneficiation
North-West University
Private Bag X6001
Potchefstroom 2520
South Africa
;
    'Hosten, Eric C.' .
;
Department of Chemistry
Nelson Mandela Metropolitan University
PO Box 77000
Port Elizabeth 6031
South Africa
;
data_I
_chemical_name_systematic
;
(2-Ethyl-2-oxazoline-\k<i>N</i>)bis(<i>N</i>-ethyl-<i>N</i>-
phenyldithiocarbamato-\k^2^<i>S</i>,<i>S</i>')cadmium
;
_chemical_name_common     ?
_chemical_formula_moiety     'C23 H29 Cd N3 O S4'
_chemical_formula_sum     'C23 H29 Cd N3 O S4'
_chemical_formula_iupac     '[Cd (C9 H10 N S2)2 (C5 H9 N O)]'
_chemical_formula_weight     604.18
_chemical_melting_point     562.15
_symmetry_space_group_name_hall     '-P 1'
_space_group_crystal_system     triclinic
_space_group_name_H-M_alt     'P -1'
_space_group_name_Hall     '-P 1'
loop_
    _space_group_symop_operation_xyz
    'x, y, z'
    '-x, -y, -z'
_cell_length_a     10.3119(2)
_cell_length_b     11.4395(2)
_cell_length_c     12.2432(3)
_cell_angle_alpha     84.7560(10)
_cell_angle_beta     77.3950(10)
_cell_angle_gamma     70.2900(10)
_cell_volume     1326.61(5)
_cell_formula_units_Z     2
_cell_measurement_reflns_used     192
_cell_measurement_theta_min     1.71
_cell_measurement_theta_max     25.47
_cell_measurement_temperature     200(2)
_exptl_crystal_description     block
_exptl_crystal_colour     colourless
_exptl_crystal_size_max     0.37
_exptl_crystal_size_mid     0.23
_exptl_crystal_size_min     0.18
_exptl_crystal_density_diffrn     1.513
_exptl_crystal_density_meas     ?
_exptl_crystal_density_method     'not measured'
_exptl_crystal_F_000     616
_exptl_absorpt_coefficient_mu     1.158
_exptl_absorpt_correction_type     multi-scan
_exptl_absorpt_process_details     '(SADABS; Bruker, 2001)'
_exptl_absorpt_correction_T_min     0.75
_exptl_absorpt_correction_T_max     0.82
_exptl_special_details
;
;
_diffrn_ambient_temperature     200(2)
_diffrn_radiation_type     'MoK\a'
_diffrn_radiation_wavelength     0.71073
_diffrn_radiation_monochromator     'graphite'
_diffrn_measurement_device_type     'Bruker APEXII CCD'
_diffrn_measurement_method     '\f and \w scans'
_diffrn_detector_area_resol_mean     ?
_diffrn_reflns_number     23482
_diffrn_reflns_av_R_equivalents     0.0166
_diffrn_reflns_av_sigmaI/netI     0.0171
_diffrn_reflns_theta_min     2.14
_diffrn_reflns_theta_max     28.35
_diffrn_reflns_theta_full     28.35
_diffrn_measured_fraction_theta_max     0.997
_diffrn_measured_fraction_theta_full     0.997
_diffrn_reflns_limit_h_min     -13
_diffrn_reflns_limit_h_max     13
_diffrn_reflns_limit_k_min     -15
_diffrn_reflns_limit_k_max     15
_diffrn_reflns_limit_l_min     -16
_diffrn_reflns_limit_l_max     16
_refine_special_details
;
Refinement of <i>F</i>^2^ against ALL reflections. The weighted <i>R</i>-factor
<i>wR</i> and goodness of fit <i>S</i> are based on <i>F</i>^2^, conventional
<i>R</i>-factors <i>R</i> are based on <i>F</i>, with <i>F</i> set to zero for
negative <i>F</i>^2^. The threshold expression of <i>F</i>^2^ >
\s(<i>F</i>^2^) is used only for calculating <i>R</i>-factors(gt) <i>etc</i>.
and is not relevant to the choice of reflections for refinement.
<i>R</i>-factors based on <i>F</i>^2^ are statistically about twice as large
as those based on <i>F</i>, and <i>R</i>- factors based on ALL data will be
even larger.
;
_reflns_number_total     6626
_reflns_number_gt     5934
_reflns_threshold_expression     >2\s(I)
_refine_ls_structure_factor_coef     Fsqd
_refine_ls_matrix_type     full
_refine_ls_R_factor_all     0.0270
_refine_ls_R_factor_gt     0.0217
_refine_ls_wR_factor_gt     0.0512
_refine_ls_wR_factor_ref     0.0542
_refine_ls_goodness_of_fit_ref     1.062
_refine_ls_restrained_S_all     1.062
_refine_ls_number_reflns     6626
_refine_ls_number_parameters     292
_refine_ls_number_restraints     0
_refine_ls_hydrogen_treatment     constr
_refine_ls_weighting_scheme     calc
_refine_ls_weighting_details
         'calc w=1/[\s^2^(Fo^2^)+(0.0233P)^2^+0.6233P] where P=(Fo^2^+2Fc^2^)/3'
_atom_sites_solution_hydrogens     geom
_atom_sites_solution_primary     direct
_atom_sites_solution_secondary     difmap
_refine_ls_shift/su_max     0.001
_refine_ls_shift/su_mean     0.000
_refine_diff_density_max     0.665
_refine_diff_density_min     -0.411
_refine_ls_extinction_method     none
_refine_ls_extinction_coef     ?
loop_
    _atom_type_symbol
    _atom_type_description
    _atom_type_scat_dispersion_real
    _atom_type_scat_dispersion_imag
    _atom_type_scat_source
    C C 0.0033 0.0016 'International Tables Vol C Tables 4.2.6.8 and 6.1.1.4'
    H H 0.0000 0.0000 'International Tables Vol C Tables 4.2.6.8 and 6.1.1.4'
    Cd Cd -0.8075 1.2024 'International Tables Vol C Tables 4.2.6.8 and 6.1.1.4'
    N N 0.0061 0.0033 'International Tables Vol C Tables 4.2.6.8 and 6.1.1.4'
    O O 0.0106 0.0060 'International Tables Vol C Tables 4.2.6.8 and 6.1.1.4'
    S S 0.1246 0.1234 'International Tables Vol C Tables 4.2.6.8 and 6.1.1.4'
_computing_data_collection     'APEX2 (Bruker, 2007)'
_computing_cell_refinement     'SAINT (Bruker, 2007)'
_computing_data_reduction     'SAINT (Bruker, 2007)'
_computing_structure_solution     'SHELXS97 (Sheldrick, 2008)'
_computing_structure_refinement     'SHELXL97 (Sheldrick, 2008)'
_computing_molecular_graphics     'ORTEP-3 (Farrugia, 1997)'
_computing_publication_material
                               'PLATON (Spek, 2009) and publCIF (Westrip, 2010)'
loop_
    _atom_site_type_symbol
    _atom_site_label
    _atom_site_fract_x
    _atom_site_fract_y
    _atom_site_fract_z
    _atom_site_U_iso_or_equiv
    _atom_site_adp_type
    _atom_site_calc_flag
    _atom_site_refinement_flags
    _atom_site_occupancy
    _atom_site_disorder_assembly
    _atom_site_disorder_group
    Cd Cd1 0.497101(12) 0.297575(11) 0.710351(10) 0.02896(4) Uani d . 1 . .
    S S11 0.70543(5) 0.08672(4) 0.66862(3) 0.03257(9) Uani d . 1 . .
    S S12 0.55149(5) 0.24235(4) 0.49921(3) 0.03339(9) Uani d . 1 . .
    S S21 0.42738(4) 0.25089(4) 0.93305(3) 0.03282(9) Uani d . 1 . .
    S S22 0.23016(4) 0.35727(4) 0.77674(3) 0.03088(9) Uani d . 1 . .
    O O3 0.70297(14) 0.58511(12) 0.68191(11) 0.0403(3) Uani d . 1 . .
    N N1 0.75835(14) 0.02943(12) 0.45349(11) 0.0269(3) Uani d . 1 . .
    N N2 0.16026(15) 0.25674(15) 0.97431(11) 0.0316(3) Uani d . 1 . .
    N N3 0.56806(15) 0.46441(12) 0.70659(11) 0.0293(3) Uani d . 1 . .
    C C11 0.73383(17) 0.04933(14) 0.34024(13) 0.0263(3) Uani d . 1 . .
    C C12 0.81004(19) 0.11050(16) 0.26380(14) 0.0325(4) Uani d . 1 . .
    H H12 0.8768 0.1391 0.2858 0.039 Uiso calc R 1 . .
    C C13 0.7883(2) 0.12968(16) 0.15508(15) 0.0369(4) Uani d . 1 . .
    H H13 0.8394 0.1725 0.1024 0.044 Uiso calc R 1 . .
    C C14 0.6923(2) 0.08674(16) 0.12285(15) 0.0357(4) Uani d . 1 . .
    H H14 0.6777 0.1001 0.0481 0.043 Uiso calc R 1 . .
    C C15 0.61753(19) 0.02427(15) 0.19940(15) 0.0341(4) Uani d . 1 . .
    H H15 0.552 -0.0056 0.177 0.041 Uiso calc R 1 . .
    C C16 0.63808(18) 0.00527(15) 0.30856(14) 0.0303(3) Uani d . 1 . .
    H H16 0.587 -0.0376 0.3612 0.036 Uiso calc R 1 . .
    C C17 0.67929(17) 0.11157(14) 0.53306(13) 0.0256(3) Uani d . 1 . .
    C C18 0.86741(19) -0.08783(16) 0.47616(15) 0.0336(4) Uani d . 1 . .
    H H18A 0.9061 -0.0765 0.5402 0.04 Uiso calc R 1 . .
    H H18B 0.9452 -0.1084 0.41 0.04 Uiso calc R 1 . .
    C C19 0.8089(2) -0.19382(18) 0.5024(2) 0.0489(5) Uani d . 1 . .
    H H19A 0.7793 -0.2108 0.4364 0.073 Uiso calc R 1 . .
    H H19B 0.7279 -0.1714 0.5649 0.073 Uiso calc R 1 . .
    H H19C 0.8815 -0.2681 0.5231 0.073 Uiso calc R 1 . .
    C C21 0.02419(16) 0.28275(15) 0.94601(13) 0.0262(3) Uani d . 1 . .
    C C22 -0.08658(19) 0.38602(16) 0.98745(15) 0.0345(4) Uani d . 1 . .
    H H22 -0.0734 0.4425 1.0328 0.041 Uiso calc R 1 . .
    C C23 -0.2169(2) 0.40647(19) 0.96237(17) 0.0430(5) Uani d . 1 . .
    H H23 -0.2931 0.4784 0.9889 0.052 Uiso calc R 1 . .
    C C24 -0.2363(2) 0.3226(2) 0.89888(17) 0.0453(5) Uani d . 1 . .
    H H24 -0.3266 0.3357 0.8835 0.054 Uiso calc R 1 . .
    C C25 -0.1251(2) 0.2200(2) 0.85763(16) 0.0434(5) Uani d . 1 . .
    H H25 -0.1387 0.1631 0.813 0.052 Uiso calc R 1 . .
    C C26 0.00623(19) 0.19937(17) 0.88082(14) 0.0335(4) Uani d . 1 . .
    H H26 0.0831 0.1287 0.8523 0.04 Uiso calc R 1 . .
    C C27 0.26380(16) 0.28540(15) 0.90230(13) 0.0258(3) Uani d . 1 . .
    C C28 0.1801(2) 0.1855(2) 1.08128(16) 0.0456(5) Uani d . 1 . .
    H H28A 0.2819 0.1458 1.0796 0.055 Uiso calc R 1 . .
    H H28B 0.1375 0.1189 1.0878 0.055 Uiso calc R 1 . .
    C C29 0.1152(3) 0.2663(3) 1.18189(18) 0.0654(7) Uani d . 1 . .
    H H29A 0.1547 0.3341 1.1747 0.098 Uiso calc R 1 . .
    H H29B 0.1352 0.2166 1.2495 0.098 Uiso calc R 1 . .
    H H29C 0.0132 0.3009 1.1871 0.098 Uiso calc R 1 . .
    C C31 0.4824(2) 0.57458(17) 0.77370(17) 0.0422(4) Uani d . 1 . .
    H H31A 0.4604 0.5516 0.8539 0.051 Uiso calc R 1 . .
    H H31B 0.3933 0.6169 0.7476 0.051 Uiso calc R 1 . .
    C C32 0.5742(2) 0.65695(17) 0.75524(16) 0.0389(4) Uani d . 1 . .
    H H32A 0.5287 0.737 0.7191 0.047 Uiso calc R 1 . .
    H H32B 0.5935 0.6736 0.827 0.047 Uiso calc R 1 . .
    C C33 0.68437(18) 0.47990(15) 0.66044(14) 0.0292(3) Uani d . 1 . .
    C C34 0.80295(19) 0.39458(17) 0.58279(15) 0.0366(4) Uani d . 1 . .
    H H34A 0.7899 0.3124 0.586 0.044 Uiso calc R 1 . .
    H H34B 0.8922 0.3833 0.6067 0.044 Uiso calc R 1 . .
    C C35 0.8113(3) 0.4459(2) 0.46306(18) 0.0601(6) Uani d . 1 . .
    H H35A 0.8927 0.39 0.4141 0.09 Uiso calc R 1 . .
    H H35B 0.8214 0.5283 0.4603 0.09 Uiso calc R 1 . .
    H H35C 0.7253 0.4523 0.4378 0.09 Uiso calc R 1 . .
loop_
    _atom_site_aniso_label
    _atom_site_aniso_U_11
    _atom_site_aniso_U_22
    _atom_site_aniso_U_33
    _atom_site_aniso_U_12
    _atom_site_aniso_U_13
    _atom_site_aniso_U_23
    Cd1 0.02741(7) 0.03168(7) 0.02647(6) -0.01143(5) 0.00288(4) -0.00717(4)
    S11 0.0394(2) 0.0327(2) 0.02396(19) -0.00906(18) -0.00617(17) -0.00305(15)
    S12 0.0342(2) 0.0327(2) 0.02624(19) -0.00064(17) -0.00540(17) -0.00694(16)
    S21 0.0250(2) 0.0492(2) 0.0274(2) -0.01531(18) -0.00557(16) -0.00294(17)
    S22 0.0253(2) 0.0397(2) 0.02583(19) -0.01067(17) -0.00322(15) 0.00416(16)
    O3 0.0424(7) 0.0316(6) 0.0481(8) -0.0174(6) -0.0010(6) -0.0048(5)
    N1 0.0295(7) 0.0242(6) 0.0247(6) -0.0070(5) -0.0023(5) -0.0033(5)
    N2 0.0252(7) 0.0490(9) 0.0226(6) -0.0160(6) -0.0039(5) 0.0016(6)
    N3 0.0298(7) 0.0258(6) 0.0285(7) -0.0071(6) 0.0002(6) -0.0040(5)
    C11 0.0304(8) 0.0216(7) 0.0232(7) -0.0062(6) 0.0009(6) -0.0054(6)
    C12 0.0361(9) 0.0307(8) 0.0315(8) -0.0155(7) 0.0008(7) -0.0044(7)
    C13 0.0431(10) 0.0317(8) 0.0304(9) -0.0121(8) 0.0024(7) 0.0024(7)
    C14 0.0423(10) 0.0307(8) 0.0276(8) -0.0035(7) -0.0060(7) -0.0036(7)
    C15 0.0368(9) 0.0277(8) 0.0374(9) -0.0069(7) -0.0096(7) -0.0083(7)
    C16 0.0318(9) 0.0257(7) 0.0322(8) -0.0109(7) -0.0006(7) -0.0035(6)
    C17 0.0271(8) 0.0268(7) 0.0239(7) -0.0123(6) -0.0006(6) -0.0034(6)
    C18 0.0313(9) 0.0306(8) 0.0329(9) -0.0040(7) -0.0024(7) -0.0046(7)
    C19 0.0559(13) 0.0295(9) 0.0625(13) -0.0110(9) -0.0224(11) 0.0062(9)
    C21 0.0241(8) 0.0348(8) 0.0213(7) -0.0136(6) -0.0017(6) 0.0006(6)
    C22 0.0343(9) 0.0313(8) 0.0367(9) -0.0160(7) 0.0046(7) -0.0029(7)
    C23 0.0279(9) 0.0395(10) 0.0506(11) -0.0070(8) 0.0029(8) 0.0120(8)
    C24 0.0294(9) 0.0681(14) 0.0429(11) -0.0235(9) -0.0141(8) 0.0231(10)
    C25 0.0487(12) 0.0616(13) 0.0332(9) -0.0317(10) -0.0142(8) 0.0010(9)
    C26 0.0340(9) 0.0377(9) 0.0282(8) -0.0115(7) -0.0034(7) -0.0058(7)
    C27 0.0242(8) 0.0301(8) 0.0231(7) -0.0095(6) -0.0014(6) -0.0062(6)
    C28 0.0390(11) 0.0690(14) 0.0330(10) -0.0249(10) -0.0093(8) 0.0121(9)
    C29 0.0788(18) 0.099(2) 0.0295(10) -0.0434(16) -0.0114(11) 0.0008(11)
    C31 0.0410(10) 0.0313(9) 0.0446(11) -0.0061(8) 0.0069(8) -0.0124(8)
    C32 0.0496(11) 0.0295(8) 0.0354(9) -0.0090(8) -0.0069(8) -0.0077(7)
    C33 0.0328(9) 0.0259(7) 0.0281(8) -0.0102(7) -0.0048(7) 0.0030(6)
    C34 0.0323(9) 0.0337(9) 0.0373(9) -0.0091(7) 0.0042(7) -0.0010(7)
    C35 0.0701(16) 0.0582(14) 0.0361(11) -0.0131(12) 0.0092(10) -0.0006(10)
_geom_special_details
;
All e.s.d.'s (except the e.s.d. in the dihedral angle between two l.s. planes)
are estimated using the full covariance matrix. The cell e.s.d.'s are taken
into account individually in the estimation of e.s.d.'s in distances, angles
and torsion angles; correlations between e.s.d.'s in cell parameters are only
used when they are defined by crystal symmetry. An approximate (isotropic)
treatment of cell e.s.d.'s is used for estimating e.s.d.'s involving l.s.
planes.
;
loop_
    _geom_bond_atom_site_label_1
    _geom_bond_atom_site_label_2
    _geom_bond_site_symmetry_2
    _geom_bond_distance
    _geom_bond_publ_flag
    Cd1 N3 . 2.2563(14) ?
    Cd1 S22 . 2.5615(4) ?
    Cd1 S12 . 2.6121(4) ?
    Cd1 S11 . 2.6354(5) ?
    Cd1 S21 . 2.7154(4) ?
    S11 C17 . 1.7221(16) ?
    S12 C17 . 1.7152(17) ?
    S21 C27 . 1.7157(16) ?
    S22 C27 . 1.7230(16) ?
    O3 C33 . 1.338(2) ?
    O3 C32 . 1.457(2) ?
    N1 C17 . 1.342(2) ?
    N1 C11 . 1.447(2) ?
    N1 C18 . 1.481(2) ?
    N2 C27 . 1.341(2) ?
    N2 C21 . 1.445(2) ?
    N2 C28 . 1.493(2) ?
    N3 C33 . 1.272(2) ?
    N3 C31 . 1.472(2) ?
    C11 C12 . 1.383(2) ?
    C11 C16 . 1.385(2) ?
    C12 C13 . 1.384(3) ?
    C12 H12 . 0.95 ?
    C13 C14 . 1.382(3) ?
    C13 H13 . 0.95 ?
    C14 C15 . 1.385(3) ?
    C14 H14 . 0.95 ?
    C15 C16 . 1.385(2) ?
    C15 H15 . 0.95 ?
    C16 H16 . 0.95 ?
    C18 C19 . 1.508(3) ?
    C18 H18A . 0.99 ?
    C18 H18B . 0.99 ?
    C19 H19A . 0.98 ?
    C19 H19B . 0.98 ?
    C19 H19C . 0.98 ?
    C21 C26 . 1.380(2) ?
    C21 C22 . 1.380(2) ?
    C22 C23 . 1.382(3) ?
    C22 H22 . 0.95 ?
    C23 C24 . 1.378(3) ?
    C23 H23 . 0.95 ?
    C24 C25 . 1.377(3) ?
    C24 H24 . 0.95 ?
    C25 C26 . 1.382(3) ?
    C25 H25 . 0.95 ?
    C26 H26 . 0.95 ?
    C28 C29 . 1.500(3) ?
    C28 H28A . 0.99 ?
    C28 H28B . 0.99 ?
    C29 H29A . 0.98 ?
    C29 H29B . 0.98 ?
    C29 H29C . 0.98 ?
    C31 C32 . 1.518(3) ?
    C31 H31A . 0.99 ?
    C31 H31B . 0.99 ?
    C32 H32A . 0.99 ?
    C32 H32B . 0.99 ?
    C33 C34 . 1.486(2) ?
    C34 C35 . 1.524(3) ?
    C34 H34A . 0.99 ?
    C34 H34B . 0.99 ?
    C35 H35A . 0.98 ?
    C35 H35B . 0.98 ?
    C35 H35C . 0.98 ?
loop_
    _geom_angle_atom_site_label_1
    _geom_angle_atom_site_label_2
    _geom_angle_atom_site_label_3
    _geom_angle_site_symmetry_1
    _geom_angle_site_symmetry_3
    _geom_angle
    _geom_angle_publ_flag
    N3 Cd1 S22 . . 110.83(4) ?
    N3 Cd1 S12 . . 103.12(4) ?
    S22 Cd1 S12 . . 106.646(14) ?
    N3 Cd1 S11 . . 113.83(4) ?
    S22 Cd1 S11 . . 134.900(15) ?
    S12 Cd1 S11 . . 69.059(13) ?
    N3 Cd1 S21 . . 102.68(4) ?
    S22 Cd1 S21 . . 68.706(13) ?
    S12 Cd1 S21 . . 153.616(15) ?
    S11 Cd1 S21 . . 95.366(14) ?
    C17 S11 Cd1 . . 85.11(6) ?
    C17 S12 Cd1 . . 85.98(5) ?
    C27 S21 Cd1 . . 82.05(5) ?
    C27 S22 Cd1 . . 86.74(5) ?
    C33 O3 C32 . . 106.82(13) ?
    C17 N1 C11 . . 120.28(13) ?
    C17 N1 C18 . . 123.19(14) ?
    C11 N1 C18 . . 116.43(13) ?
    C27 N2 C21 . . 120.66(13) ?
    C27 N2 C28 . . 123.45(14) ?
    C21 N2 C28 . . 115.58(13) ?
    C33 N3 C31 . . 107.76(14) ?
    C33 N3 Cd1 . . 130.29(11) ?
    C31 N3 Cd1 . . 121.64(11) ?
    C12 C11 C16 . . 120.73(15) ?
    C12 C11 N1 . . 118.80(15) ?
    C16 C11 N1 . . 120.45(14) ?
    C11 C12 C13 . . 119.47(16) ?
    C11 C12 H12 . . 120.3 ?
    C13 C12 H12 . . 120.3 ?
    C14 C13 C12 . . 120.22(16) ?
    C14 C13 H13 . . 119.9 ?
    C12 C13 H13 . . 119.9 ?
    C13 C14 C15 . . 120.05(16) ?
    C13 C14 H14 . . 120.0 ?
    C15 C14 H14 . . 120.0 ?
    C16 C15 C14 . . 120.12(16) ?
    C16 C15 H15 . . 119.9 ?
    C14 C15 H15 . . 119.9 ?
    C15 C16 C11 . . 119.40(15) ?
    C15 C16 H16 . . 120.3 ?
    C11 C16 H16 . . 120.3 ?
    N1 C17 S12 . . 119.65(12) ?
    N1 C17 S11 . . 120.50(12) ?
    S12 C17 S11 . . 119.85(9) ?
    N1 C18 C19 . . 111.61(15) ?
    N1 C18 H18A . . 109.3 ?
    C19 C18 H18A . . 109.3 ?
    N1 C18 H18B . . 109.3 ?
    C19 C18 H18B . . 109.3 ?
    H18A C18 H18B . . 108.0 ?
    C18 C19 H19A . . 109.5 ?
    C18 C19 H19B . . 109.5 ?
    H19A C19 H19B . . 109.5 ?
    C18 C19 H19C . . 109.5 ?
    H19A C19 H19C . . 109.5 ?
    H19B C19 H19C . . 109.5 ?
    C26 C21 C22 . . 120.92(16) ?
    C26 C21 N2 . . 118.52(15) ?
    C22 C21 N2 . . 120.50(15) ?
    C21 C22 C23 . . 119.38(17) ?
    C21 C22 H22 . . 120.3 ?
    C23 C22 H22 . . 120.3 ?
    C24 C23 C22 . . 120.08(18) ?
    C24 C23 H23 . . 120.0 ?
    C22 C23 H23 . . 120.0 ?
    C25 C24 C23 . . 120.13(17) ?
    C25 C24 H24 . . 119.9 ?
    C23 C24 H24 . . 119.9 ?
    C24 C25 C26 . . 120.36(18) ?
    C24 C25 H25 . . 119.8 ?
    C26 C25 H25 . . 119.8 ?
    C21 C26 C25 . . 119.11(17) ?
    C21 C26 H26 . . 120.4 ?
    C25 C26 H26 . . 120.4 ?
    N2 C27 S21 . . 121.16(12) ?
    N2 C27 S22 . . 118.67(12) ?
    S21 C27 S22 . . 120.16(9) ?
    N2 C28 C29 . . 112.39(19) ?
    N2 C28 H28A . . 109.1 ?
    C29 C28 H28A . . 109.1 ?
    N2 C28 H28B . . 109.1 ?
    C29 C28 H28B . . 109.1 ?
    H28A C28 H28B . . 107.9 ?
    C28 C29 H29A . . 109.5 ?
    C28 C29 H29B . . 109.5 ?
    H29A C29 H29B . . 109.5 ?
    C28 C29 H29C . . 109.5 ?
    H29A C29 H29C . . 109.5 ?
    H29B C29 H29C . . 109.5 ?
    N3 C31 C32 . . 104.14(15) ?
    N3 C31 H31A . . 110.9 ?
    C32 C31 H31A . . 110.9 ?
    N3 C31 H31B . . 110.9 ?
    C32 C31 H31B . . 110.9 ?
    H31A C31 H31B . . 108.9 ?
    O3 C32 C31 . . 103.97(13) ?
    O3 C32 H32A . . 111.0 ?
    C31 C32 H32A . . 111.0 ?
    O3 C32 H32B . . 111.0 ?
    C31 C32 H32B . . 111.0 ?
    H32A C32 H32B . . 109.0 ?
    N3 C33 O3 . . 117.29(15) ?
    N3 C33 C34 . . 127.25(15) ?
    O3 C33 C34 . . 115.45(15) ?
    C33 C34 C35 . . 110.98(16) ?
    C33 C34 H34A . . 109.4 ?
    C35 C34 H34A . . 109.4 ?
    C33 C34 H34B . . 109.4 ?
    C35 C34 H34B . . 109.4 ?
    H34A C34 H34B . . 108.0 ?
    C34 C35 H35A . . 109.5 ?
    C34 C35 H35B . . 109.5 ?
    H35A C35 H35B . . 109.5 ?
    C34 C35 H35C . . 109.5 ?
    H35A C35 H35C . . 109.5 ?
    H35B C35 H35C . . 109.5 ?
loop_
    _geom_torsion_atom_site_label_1
    _geom_torsion_atom_site_label_2
    _geom_torsion_atom_site_label_3
    _geom_torsion_atom_site_label_4
    _geom_torsion_site_symmetry_1
    _geom_torsion_site_symmetry_2
    _geom_torsion_site_symmetry_3
    _geom_torsion_site_symmetry_4
    _geom_torsion
    _geom_torsion_publ_flag
    N3 Cd1 S11 C17 . . . . -95.97(6) ?
    S22 Cd1 S11 C17 . . . . 92.53(5) ?
    S12 Cd1 S11 C17 . . . . -0.43(5) ?
    S21 Cd1 S11 C17 . . . . 157.62(5) ?
    N3 Cd1 S12 C17 . . . . 111.22(6) ?
    S22 Cd1 S12 C17 . . . . -131.98(5) ?
    S11 Cd1 S12 C17 . . . . 0.43(5) ?
    S21 Cd1 S12 C17 . . . . -56.47(6) ?
    N3 Cd1 S21 C27 . . . . 116.69(6) ?
    S22 Cd1 S21 C27 . . . . 9.02(5) ?
    S12 Cd1 S21 C27 . . . . -75.59(6) ?
    S11 Cd1 S21 C27 . . . . -127.39(5) ?
    N3 Cd1 S22 C27 . . . . -104.87(6) ?
    S12 Cd1 S22 C27 . . . . 143.59(5) ?
    S11 Cd1 S22 C27 . . . . 66.81(6) ?
    S21 Cd1 S22 C27 . . . . -8.91(5) ?
    S22 Cd1 N3 C33 . . . . -165.44(14) ?
    S12 Cd1 N3 C33 . . . . -51.65(16) ?
    S11 Cd1 N3 C33 . . . . 21.00(16) ?
    S21 Cd1 N3 C33 . . . . 122.78(15) ?
    S22 Cd1 N3 C31 . . . . 21.83(15) ?
    S12 Cd1 N3 C31 . . . . 135.62(13) ?
    S11 Cd1 N3 C31 . . . . -151.73(13) ?
    S21 Cd1 N3 C31 . . . . -49.95(14) ?
    C17 N1 C11 C12 . . . . 92.93(19) ?
    C18 N1 C11 C12 . . . . -90.55(18) ?
    C17 N1 C11 C16 . . . . -88.54(19) ?
    C18 N1 C11 C16 . . . . 87.97(19) ?
    C16 C11 C12 C13 . . . . 1.2(3) ?
    N1 C11 C12 C13 . . . . 179.69(15) ?
    C11 C12 C13 C14 . . . . -0.8(3) ?
    C12 C13 C14 C15 . . . . 0.0(3) ?
    C13 C14 C15 C16 . . . . 0.4(3) ?
    C14 C15 C16 C11 . . . . 0.0(3) ?
    C12 C11 C16 C15 . . . . -0.8(2) ?
    N1 C11 C16 C15 . . . . -179.31(14) ?
    C11 N1 C17 S12 . . . . -1.5(2) ?
    C18 N1 C17 S12 . . . . -177.80(12) ?
    C11 N1 C17 S11 . . . . 178.59(11) ?
    C18 N1 C17 S11 . . . . 2.3(2) ?
    Cd1 S12 C17 N1 . . . . 179.40(12) ?
    Cd1 S12 C17 S11 . . . . -0.71(9) ?
    Cd1 S11 C17 N1 . . . . -179.41(13) ?
    Cd1 S11 C17 S12 . . . . 0.70(8) ?
    C17 N1 C18 C19 . . . . 91.8(2) ?
    C11 N1 C18 C19 . . . . -84.61(19) ?
    C27 N2 C21 C26 . . . . 82.5(2) ?
    C28 N2 C21 C26 . . . . -91.38(19) ?
    C27 N2 C21 C22 . . . . -100.24(19) ?
    C28 N2 C21 C22 . . . . 85.9(2) ?
    C26 C21 C22 C23 . . . . -0.5(3) ?
    N2 C21 C22 C23 . . . . -177.74(15) ?
    C21 C22 C23 C24 . . . . 1.6(3) ?
    C22 C23 C24 C25 . . . . -1.8(3) ?
    C23 C24 C25 C26 . . . . 0.9(3) ?
    C22 C21 C26 C25 . . . . -0.3(3) ?
    N2 C21 C26 C25 . . . . 176.91(15) ?
    C24 C25 C26 C21 . . . . 0.2(3) ?
    C21 N2 C27 S21 . . . . -178.05(12) ?
    C28 N2 C27 S21 . . . . -4.7(2) ?
    C21 N2 C27 S22 . . . . 1.6(2) ?
    C28 N2 C27 S22 . . . . 174.93(14) ?
    Cd1 S21 C27 N2 . . . . 165.05(14) ?
    Cd1 S21 C27 S22 . . . . -14.54(8) ?
    Cd1 S22 C27 N2 . . . . -164.30(13) ?
    Cd1 S22 C27 S21 . . . . 15.31(9) ?
    C27 N2 C28 C29 . . . . 106.4(2) ?
    C21 N2 C28 C29 . . . . -79.9(2) ?
    C33 N3 C31 C32 . . . . 0.5(2) ?
    Cd1 N3 C31 C32 . . . . 174.66(11) ?
    C33 O3 C32 C31 . . . . 1.35(19) ?
    N3 C31 C32 O3 . . . . -1.1(2) ?
    C31 N3 C33 O3 . . . . 0.4(2) ?
    Cd1 N3 C33 O3 . . . . -173.07(11) ?
    C31 N3 C33 C34 . . . . -178.45(18) ?
    Cd1 N3 C33 C34 . . . . 8.1(3) ?
    C32 O3 C33 N3 . . . . -1.2(2) ?
    C32 O3 C33 C34 . . . . 177.82(15) ?
    N3 C33 C34 C35 . . . . 106.5(2) ?
    O3 C33 C34 C35 . . . . -72.4(2) ?
loop_
    _geom_hbond_atom_site_label_D
    _geom_hbond_atom_site_label_H
    _geom_hbond_atom_site_label_A
    _geom_hbond_site_symmetry_A
    _geom_hbond_distance_DH
    _geom_hbond_distance_HA
    _geom_hbond_distance_DA
    _geom_hbond_angle_DHA
    _geom_hbond_publ_flag
    C26 H26 Cg1 2_656 0.95 2.61 3.558(2) 177 y
    C32 H32A Cg1 2_666 0.99 2.72 3.511(2) 137 y
    C13 H13 Cg2 1_654 0.95 2.61 3.510(2) 157 y
_iucr_refine_instructions_details
;
TITL ca131_ma in P-1
CELL  0.71073   10.3119   11.4395   12.2432    84.756    77.395    70.290
ZERR        2    0.0002    0.0002    0.0003     0.001     0.001     0.001
LATT   1
SFAC  C  H Cd  N  O  S
UNIT 46 58 2 6 2 8
OMIT      0   0   1
HTAB C18 S11
HTAB C28 S21
ACTA
BOND $H
CONF
HTAB
L.S. 30
FMAP 2
PLAN -20
SIZE 0.181 0.23 0.369
TEMP -73.150
WGHT    0.023300    0.623300
FVAR       0.16651
CD1   3    0.497101    0.297575    0.710351    11.00000    0.02741    0.03168 =
         0.02647   -0.00717    0.00288   -0.01143
S11   6    0.705431    0.086721    0.668620    11.00000    0.03936    0.03271 =
         0.02396   -0.00305   -0.00617   -0.00906
S12   6    0.551486    0.242354    0.499209    11.00000    0.03420    0.03270 =
         0.02624   -0.00694   -0.00540   -0.00064
S21   6    0.427379    0.250893    0.933050    11.00000    0.02498    0.04920 =
         0.02737   -0.00294   -0.00557   -0.01531
S22   6    0.230156    0.357267    0.776741    11.00000    0.02531    0.03967 =
         0.02583    0.00416   -0.00322   -0.01067
O3    5    0.702967    0.585112    0.681910    11.00000    0.04235    0.03162 =
         0.04807   -0.00485   -0.00096   -0.01740
N1    4    0.758355    0.029435    0.453488    11.00000    0.02950    0.02416 =
         0.02468   -0.00327   -0.00227   -0.00703
N2    4    0.160263    0.256743    0.974311    11.00000    0.02524    0.04903 =
         0.02258    0.00156   -0.00395   -0.01604
N3    4    0.568056    0.464407    0.706585    11.00000    0.02984    0.02577 =
         0.02853   -0.00400    0.00016   -0.00710
C11   1    0.733835    0.049329    0.340240    11.00000    0.03038    0.02160 =
         0.02321   -0.00536    0.00087   -0.00620
C12   1    0.810042    0.110502    0.263803    11.00000    0.03615    0.03067 =
         0.03149   -0.00445    0.00076   -0.01549
AFIX  43
H12   2    0.876802    0.139121    0.285782    11.00000   -1.20000
AFIX   0
C13   1    0.788264    0.129677    0.155078    11.00000    0.04310    0.03170 =
         0.03041    0.00245    0.00240   -0.01211
AFIX  43
H13   2    0.839445    0.172504    0.102409    11.00000   -1.20000
AFIX   0
C14   1    0.692324    0.086744    0.122847    11.00000    0.04232    0.03067 =
         0.02762   -0.00356   -0.00596   -0.00350
AFIX  43
H14   2    0.677660    0.100091    0.048120    11.00000   -1.20000
AFIX   0
C15   1    0.617529    0.024272    0.199401    11.00000    0.03681    0.02769 =
         0.03740   -0.00827   -0.00961   -0.00687
AFIX  43
H15   2    0.552000   -0.005599    0.176989    11.00000   -1.20000
AFIX   0
C16   1    0.638079    0.005266    0.308559    11.00000    0.03181    0.02568 =
         0.03224   -0.00351   -0.00056   -0.01085
AFIX  43
H16   2    0.586960   -0.037608    0.361234    11.00000   -1.20000
AFIX   0
C17   1    0.679287    0.111571    0.533058    11.00000    0.02714    0.02679 =
         0.02392   -0.00343   -0.00059   -0.01234
C18   1    0.867411   -0.087833    0.476162    11.00000    0.03134    0.03063 =
         0.03291   -0.00460   -0.00238   -0.00400
AFIX  23
H18A  2    0.906084   -0.076487    0.540179    11.00000   -1.20000
H18B  2    0.945244   -0.108445    0.409959    11.00000   -1.20000
AFIX   0
C19   1    0.808883   -0.193817    0.502447    11.00000    0.05590    0.02953 =
         0.06252    0.00624   -0.02238   -0.01097
AFIX 137
H19A  2    0.779288   -0.210795    0.436433    11.00000   -1.50000
H19B  2    0.727868   -0.171436    0.564871    11.00000   -1.50000
H19C  2    0.881467   -0.268079    0.523114    11.00000   -1.50000
AFIX   0
C21   1    0.024189    0.282753    0.946010    11.00000    0.02415    0.03475 =
         0.02130    0.00056   -0.00171   -0.01361
C22   1   -0.086584    0.386018    0.987447    11.00000    0.03431    0.03131 =
         0.03667   -0.00289    0.00463   -0.01601
AFIX  43
H22   2   -0.073383    0.442521    1.032794    11.00000   -1.20000
AFIX   0
C23   1   -0.216872    0.406474    0.962372    11.00000    0.02788    0.03955 =
         0.05059    0.01201    0.00285   -0.00702
AFIX  43
H23   2   -0.293140    0.478428    0.988942    11.00000   -1.20000
AFIX   0
C24   1   -0.236315    0.322636    0.898876    11.00000    0.02941    0.06810 =
         0.04285    0.02310   -0.01412   -0.02354
AFIX  43
H24   2   -0.326627    0.335656    0.883527    11.00000   -1.20000
AFIX   0
C25   1   -0.125107    0.220025    0.857630    11.00000    0.04867    0.06155 =
         0.03317    0.00100   -0.01423   -0.03170
AFIX  43
H25   2   -0.138718    0.163109    0.812989    11.00000   -1.20000
AFIX   0
C26   1    0.006230    0.199373    0.880816    11.00000    0.03404    0.03766 =
         0.02824   -0.00575   -0.00340   -0.01146
AFIX  43
H26   2    0.083108    0.128719    0.852251    11.00000   -1.20000
AFIX   0
C27   1    0.263803    0.285395    0.902298    11.00000    0.02422    0.03014 =
         0.02309   -0.00616   -0.00136   -0.00954
C28   1    0.180092    0.185511    1.081277    11.00000    0.03903    0.06895 =
         0.03299    0.01208   -0.00926   -0.02487
AFIX  23
H28A  2    0.281931    0.145767    1.079577    11.00000   -1.20000
H28B  2    0.137511    0.118856    1.087752    11.00000   -1.20000
AFIX   0
C29   1    0.115166    0.266301    1.181890    11.00000    0.07881    0.09884 =
         0.02949    0.00076   -0.01136   -0.04340
AFIX 137
H29A  2    0.154704    0.334084    1.174736    11.00000   -1.50000
H29B  2    0.135156    0.216649    1.249527    11.00000   -1.50000
H29C  2    0.013226    0.300945    1.187132    11.00000   -1.50000
AFIX   0
C31   1    0.482400    0.574577    0.773701    11.00000    0.04098    0.03125 =
         0.04464   -0.01240    0.00694   -0.00607
AFIX  23
H31A  2    0.460427    0.551552    0.853873    11.00000   -1.20000
H31B  2    0.393321    0.616872    0.747597    11.00000   -1.20000
AFIX   0
C32   1    0.574159    0.656954    0.755237    11.00000    0.04957    0.02945 =
         0.03536   -0.00772   -0.00690   -0.00896
AFIX  23
H32A  2    0.528731    0.736988    0.719139    11.00000   -1.20000
H32B  2    0.593506    0.673636    0.826961    11.00000   -1.20000
AFIX   0
C33   1    0.684371    0.479904    0.660441    11.00000    0.03277    0.02589 =
         0.02809    0.00300   -0.00480   -0.01020
C34   1    0.802954    0.394582    0.582789    11.00000    0.03228    0.03372 =
         0.03729   -0.00097    0.00422   -0.00912
AFIX  23
H34A  2    0.789941    0.312373    0.585951    11.00000   -1.20000
H34B  2    0.892238    0.383308    0.606653    11.00000   -1.20000
AFIX   0
C35   1    0.811326    0.445855    0.463064    11.00000    0.07013    0.05818 =
         0.03607   -0.00058    0.00922   -0.01311
AFIX 137
H35A  2    0.892656    0.389990    0.414085    11.00000   -1.50000
H35B  2    0.821447    0.528293    0.460295    11.00000   -1.50000
H35C  2    0.725258    0.452257    0.437813    11.00000   -1.50000
HKLF 4
REM  ca131_ma in P-1
REM R1 =  0.0217 for   5934 Fo > 4sig(Fo)  and  0.0270 for all   6626 data
REM    292 parameters refined using      0 restraints
END
WGHT      0.0236      0.6221
REM Highest difference peak  0.665,  deepest hole -0.411,  1-sigma level  0.054
Q1    1   0.1452  0.2813  1.0985  11.00000  0.05    0.66
Q2    1   0.4440  0.3437  0.9269  11.00000  0.05    0.38
Q3    1   0.4228  0.3011  0.6881  11.00000  0.05    0.37
Q4    1   0.1799  0.1360  1.1353  11.00000  0.05    0.37
Q5    1   0.1397  0.3235  0.9804  11.00000  0.05    0.37
Q6    1   0.5709  0.2730  0.7452  11.00000  0.05    0.36
Q7    1   0.3400  0.2554  0.9131  11.00000  0.05    0.33
Q8    1   0.0865  0.2656  0.9662  11.00000  0.05    0.33
Q9    1   0.2572  0.3177  0.8381  11.00000  0.05    0.32
Q10   1   0.7693  0.0858  0.3007  11.00000  0.05    0.32
Q11   1   0.4069  0.3216  0.9245  11.00000  0.05    0.30
Q12   1   0.6225  0.2532  0.4832  11.00000  0.05    0.29
Q13   1   0.7462  0.0467  0.3913  11.00000  0.05    0.29
Q14   1   0.5667  0.3464  0.4812  11.00000  0.05    0.29
Q15   1   0.7402  0.4382  0.6172  11.00000  0.05    0.28
Q16   1  -0.0620  0.2200  0.8693  11.00000  0.05    0.28
Q17   1   0.6577 -0.0023  0.2496  11.00000  0.05    0.28
Q18   1   0.1686  0.2392  1.0157  11.00000  0.05    0.27
Q19   1   0.7596  0.0805  0.1436  11.00000  0.05    0.27
Q20   1  -0.2420  0.3504  0.9612  11.00000  0.05    0.27
;
