# Supplementary material for: (2-Ethyl-2-oxazoline-κN)bis(N-ethyl-N-phenyl­dithio­carbamato-κ2 S,S′)cadmium
Source: Acta Crystallogr Sect E Struct Rep Online. 2012 Sep 29;68(Pt 10):m1309. doi: 10.1107/S1600536812038433 (PMC3470177; doi:10.1107/S1600536812038433)
Supplement: Supplementary file 2 [file e-68-m1309-Isup2.hkl]

# 
# h,k,l, Fc-squared, Fo-squared, sigma(Fo-squared) and status flag 
# 
data_I
_shelx_title ' ca131_ma in P-1' 
_shelx_refln_list_code          4 
_shelx_F_calc_maximum      190.17 
_exptl_crystal_F_000       616.00 
_reflns_d_resolution_high  0.7483 
 
loop_ 
 _symmetry_equiv_pos_as_xyz 
 'x, y, z' 
 '-x, -y, -z' 
 
_cell_length_a    10.3119 
_cell_length_b    11.4395 
_cell_length_c    12.2432 
_cell_angle_alpha  84.756 
_cell_angle_beta   77.395 
_cell_angle_gamma  70.290 
 
_shelx_F_squared_multiplier     1.000 
 
loop_ 
 _refln_index_h 
 _refln_index_k 
 _refln_index_l 
 _refln_F_squared_calc 
 _refln_F_squared_meas 
 _refln_F_squared_sigma 
 _refln_observed_status 
   1   0   0    15212.34    15034.33    167.23 o 
   2   0   0      130.67      146.09      2.35 o 
   3   0   0    13410.20    13322.25    171.54 o 
   4   0   0    10481.64    10381.15     70.70 o 
   5   0   0     1851.75     1752.57     16.55 o 
   6   0   0      861.48      901.44     11.69 o 
   7   0   0      251.76      227.23      5.92 o 
   8   0   0      237.27      242.75      6.72 o 
   9   0   0       58.96       65.08      5.26 o 
  10   0   0      668.75      623.91     17.06 o 
  11   0   0      570.69      578.90     32.46 o 
  12   0   0      249.78      266.85     16.59 o 
 -12   1   0      109.88      125.17     10.58 o 
 -11   1   0       41.57       20.63      7.01 o 
 -10   1   0        0.53      -10.10     10.10 o 
  -9   1   0       15.64       13.64      4.28 o 
  -8   1   0       28.54       14.05      3.45 o 
  -7   1   0      265.98      271.67      6.83 o 
  -6   1   0       47.57       33.72      2.56 o 
  -5   1   0      110.21      103.54      3.64 o 
  -4   1   0     3191.08     3258.15     52.56 o 
  -3   1   0     4716.02     4878.99     36.82 o 
  -2   1   0     1140.09     1190.93     17.71 o 
  -1   1   0     1372.11     1402.13      9.42 o 
   1   1   0      500.21      435.22      5.68 o 
   2   1   0     5270.05     5156.47     30.20 o 
   3   1   0     1667.72     1692.66      9.93 o 
   4   1   0      214.95      216.96      3.88 o 
   5   1   0       13.23       11.25      1.69 o 
   6   1   0      151.68      131.71      3.80 o 
   7   1   0     1128.36     1050.78     11.74 o 
   8   1   0      387.03      381.14      6.83 o 
   9   1   0       95.54       89.80      4.74 o 
  10   1   0      176.26      174.31      9.95 o 
  11   1   0      357.01      345.23     14.02 o 
  12   1   0       70.46       66.34      8.67 o 
 -12   2   0       96.36       74.11      9.43 o 
 -11   2   0       51.25       40.05      8.66 o 
 -10   2   0      119.60      111.08      9.05 o 
  -9   2   0       46.02       32.40      7.03 o 
  -8   2   0      406.09      400.04     10.53 o 
  -7   2   0      112.24       99.53      4.33 o 
  -6   2   0      129.13      126.59      5.09 o 
  -5   2   0        1.07        1.45      1.18 o 
  -4   2   0     4876.91     5165.02     56.15 o 
  -3   2   0    19836.14    20239.80    129.62 o 
  -2   2   0     4835.98     4982.28     32.25 o 
  -1   2   0       74.12       89.58      1.81 o 
   0   2   0    10747.36    10958.45     66.11 o 
   1   2   0    10999.85    11594.76    106.40 o 
   2   2   0    36166.30    35523.41    288.26 o 
   3   2   0     5179.68     5083.16     29.32 o 
   4   2   0      948.25      837.52      5.89 o 
   5   2   0     1292.73     1159.05      8.96 o 
   6   2   0     2496.29     2565.93     28.68 o 
   7   2   0      264.82      242.20      3.81 o 
   8   2   0      408.00      393.91      7.91 o 
   9   2   0      121.94      111.59      6.93 o 
  10   2   0       23.03       24.62      4.35 o 
  11   2   0      469.93      476.93     15.13 o 
  12   2   0      918.30      925.12     33.18 o 
  13   2   0      280.90      273.03     19.84 o 
 -11   3   0      423.09      461.80     17.47 o 
 -10   3   0      126.40       94.37     13.16 o 
  -9   3   0        3.88       -2.49      4.97 o 
  -8   3   0      826.69      812.03     19.25 o 
  -7   3   0     2429.03     2406.53     31.57 o 
  -6   3   0       36.13       30.93      3.07 o 
  -5   3   0     1026.42     1006.99     12.90 o 
  -4   3   0     3135.78     3277.54     28.40 o 
  -3   3   0      730.16      728.49      6.35 o 
  -2   3   0     1842.75     1860.23     12.33 o 
  -1   3   0    24915.14    25980.68    147.86 o 
   0   3   0     6712.52     7171.82     43.30 o 
   1   3   0      674.38      752.91      8.05 o 
   2   3   0     1276.31     1181.68     11.93 o 
   3   3   0     3345.42     3258.50     23.28 o 
   4   3   0     4265.06     4047.99     25.18 o 
   5   3   0      728.51      704.92      5.67 o 
   6   3   0       31.40       38.26      2.14 o 
   7   3   0     1495.26     1506.89     13.52 o 
   8   3   0     4912.52     4941.44     50.83 o 
   9   3   0     1781.38     1760.76     21.40 o 
  10   3   0       73.41       76.30      5.39 o 
  11   3   0      429.10      456.36     14.27 o 
  12   3   0      472.31      497.73     23.80 o 
  13   3   0        1.24       -8.66      8.66 o 
 -11   4   0       11.56       11.07      8.48 o 
 -10   4   0        9.94       -4.31      8.84 o 
  -9   4   0       15.89        4.80      5.73 o 
  -8   4   0       56.20       56.74      6.89 o 
  -7   4   0      162.10      144.94      7.39 o 
  -6   4   0       44.69       34.30      3.90 o 
  -5   4   0       53.26       44.80      3.37 o 
  -4   4   0      874.43      887.66     10.03 o 
  -3   4   0      159.80      221.43      4.04 o 
  -2   4   0     9906.41    10460.56     66.44 o 
  -1   4   0     6275.27     6492.78     37.07 o 
   0   4   0     1350.86     1363.76      8.99 o 
   1   4   0     2979.59     3200.80     29.45 o 
   2   4   0     5746.86     5917.99     77.21 o 
   3   4   0     7415.13     7452.11     78.63 o 
   4   4   0     1504.83     1514.03     11.44 o 
   5   4   0      359.31      345.37      3.75 o 
   6   4   0      124.70      121.64      3.20 o 
   7   4   0      373.36      391.71      6.10 o 
   8   4   0      846.53      868.08     10.48 o 
   9   4   0      624.08      627.70     10.02 o 
  10   4   0      259.23      252.97      6.69 o 
  11   4   0        8.09       13.36      5.59 o 
  12   4   0      287.75      284.93     18.39 o 
  13   4   0      344.24      329.29     21.64 o 
 -10   5   0      297.28      278.84     27.77 o 
  -9   5   0      275.53      290.79     13.26 o 
  -8   5   0       30.86       38.61      6.63 o 
  -7   5   0      107.56      105.31      8.15 o 
  -6   5   0      919.96      885.40     19.38 o 
  -5   5   0     1282.99     1310.58     16.28 o 
  -4   5   0     1274.08     1315.41     13.81 o 
  -3   5   0     1861.24     1930.11     20.57 o 
  -2   5   0      494.31      452.78      6.41 o 
  -1   5   0     1266.20     1212.50      9.93 o 
   0   5   0     3905.72     4045.80     28.27 o 
   1   5   0     9595.29     9961.47     89.99 o 
   2   5   0     5422.11     5619.59     59.86 o 
   3   5   0      215.07      245.47      6.16 o 
   4   5   0     5292.41     5388.13     49.68 o 
   5   5   0    11882.64    11890.14     88.12 o 
   6   5   0     3111.91     3055.58     22.52 o 
   7   5   0      436.92      402.05      5.57 o 
   8   5   0     1885.37     1922.97     27.21 o 
   9   5   0     2189.99     2216.42     23.90 o 
  10   5   0      976.75     1009.71     18.48 o 
  11   5   0     1267.60     1263.43     66.54 o 
  12   5   0      699.23      739.02     28.13 o 
  13   5   0      223.19      229.75     17.67 o 
  -9   6   0      201.45      175.28     11.60 o 
  -8   6   0      371.18      364.37     14.02 o 
  -7   6   0      559.94      539.34     23.62 o 
  -6   6   0      191.32      189.53     14.25 o 
  -5   6   0       39.42       26.67      3.22 o 
  -4   6   0        0.55       -2.49      2.49 o 
  -3   6   0      357.65      350.34      6.93 o 
  -2   6   0        0.27       -2.01      2.01 o 
  -1   6   0      264.86      219.67      3.90 o 
   0   6   0     1572.52     1697.63     12.98 o 
   1   6   0       28.38       23.17      1.88 o 
   2   6   0       66.33       82.23      2.59 o 
   3   6   0      379.68      377.56      6.24 o 
   4   6   0      748.82      748.42     10.40 o 
   5   6   0      643.06      603.87      7.01 o 
   6   6   0       53.38       52.98      2.21 o 
   7   6   0     3386.74     3387.22     29.44 o 
   8   6   0     1654.00     1654.95     18.77 o 
   9   6   0      127.52      116.77      4.97 o 
  10   6   0      233.14      216.84      6.93 o 
  11   6   0       17.86       18.63      4.72 o 
  12   6   0      180.73      187.25     11.35 o 
  13   6   0       44.15       37.15     10.82 o 
  -9   7   0      477.71      506.88     17.85 o 
  -8   7   0       86.05       82.45      8.80 o 
  -7   7   0       97.74      101.88      8.66 o 
  -6   7   0      491.58      530.47     18.39 o 
  -5   7   0      275.82      292.71     12.63 o 
  -4   7   0      467.60      459.19      8.76 o 
  -3   7   0     1328.28     1390.61     16.76 o 
  -2   7   0     2526.73     2643.57     27.20 o 
  -1   7   0     1271.64     1306.97     12.06 o 
   0   7   0      687.90      739.85      6.84 o 
   1   7   0     2142.05     2231.32     19.68 o 
   2   7   0     2606.95     2548.57     24.84 o 
   3   7   0     1319.89     1314.78     12.17 o 
   4   7   0     1236.42     1256.47     15.89 o 
   5   7   0     1148.97     1164.03     12.78 o 
   6   7   0     2210.79     2201.52     24.67 o 
   7   7   0     4467.31     4458.84     35.22 o 
   8   7   0     2491.90     2501.41     32.81 o 
   9   7   0      934.65      919.39     16.66 o 
  10   7   0     1186.38     1240.38     33.01 o 
  11   7   0      872.77      886.92     26.91 o 
  12   7   0      358.97      396.33     14.78 o 
  13   7   0      490.47      555.79     25.61 o 
  -8   8   0      114.11      106.76     14.07 o 
  -7   8   0      700.43      701.82     38.77 o 
  -6   8   0     1863.29     1890.44     34.40 o 
  -5   8   0      715.19      728.44     13.85 o 
  -4   8   0      134.68      121.14      8.83 o 
  -3   8   0      273.48      267.97      6.93 o 
  -2   8   0     1117.47     1075.27     13.86 o 
  -1   8   0      358.83      351.55      6.71 o 
   0   8   0       41.65       40.92      2.02 o 
   1   8   0       50.26       51.67      2.30 o 
   2   8   0        4.86        8.16      1.82 o 
   3   8   0      302.02      286.13      4.96 o 
   4   8   0     4635.33     4871.29     53.63 o 
   5   8   0     2005.92     2013.43     24.52 o 
   6   8   0       76.80       68.08      2.75 o 
   7   8   0        1.52        5.49      1.94 o 
   8   8   0     2565.13     2621.27     29.37 o 
   9   8   0     2246.41     2203.02     25.51 o 
  10   8   0      485.15      498.37     15.41 o 
  11   8   0       16.96       20.81      3.87 o 
  12   8   0      211.33      239.23     10.60 o 
  13   8   0      101.19      112.84      9.44 o 
  -7   9   0        6.78        9.38      9.38 o 
  -6   9   0        6.59        0.72      8.66 o 
  -5   9   0      117.56       99.18     12.62 o 
  -4   9   0       57.99       52.07      4.93 o 
  -3   9   0       10.42        4.86      2.77 o 
  -2   9   0       90.22       86.37      4.43 o 
  -1   9   0       40.80       37.60      3.12 o 
   0   9   0       17.10       14.10      2.33 o 
   1   9   0        7.68        6.55      1.84 o 
   2   9   0      230.94      255.83      5.37 o 
   3   9   0      665.08      656.11      8.70 o 
   4   9   0      550.46      531.58      7.50 o 
   5   9   0      308.96      332.56      8.85 o 
   6   9   0      202.07      201.17      4.77 o 
   7   9   0      525.76      522.52     10.65 o 
   8   9   0      494.05      487.23      7.53 o 
   9   9   0      959.35      957.68     15.83 o 
  10   9   0      667.58      659.82     16.30 o 
  11   9   0      129.46      144.08      6.35 o 
  12   9   0       63.78       63.76      5.69 o 
  -6  10   0      439.35      436.77     22.72 o 
  -5  10   0      858.08      848.30     29.94 o 
  -4  10   0      876.32      846.93     19.73 o 
  -3  10   0       73.65       68.98      6.87 o 
  -2  10   0       25.59       22.86      3.92 o 
  -1  10   0      344.29      365.72     13.01 o 
   0  10   0      687.21      680.75     10.43 o 
   1  10   0       27.57       21.12      2.80 o 
   2  10   0      778.83      798.09     10.56 o 
   3  10   0      189.19      185.07      5.71 o 
   4  10   0       62.30       73.39      4.24 o 
   5  10   0     1664.97     1643.21     23.29 o 
   6  10   0     4796.07     4751.40     78.61 o 
   7  10   0     1639.59     1646.74     27.83 o 
   8  10   0      309.39      317.29      6.32 o 
   9  10   0      298.16      325.03      7.35 o 
  10  10   0     1726.43     1765.16     21.34 o 
  11  10   0      208.00      213.05     11.77 o 
  12  10   0       72.14       78.92      9.85 o 
  -5  11   0       32.37       41.48     10.46 o 
  -4  11   0        6.46       -7.21      8.30 o 
  -3  11   0       62.15       44.09     11.36 o 
  -2  11   0       91.27      101.61      7.89 o 
  -1  11   0       19.70        9.96      3.94 o 
   0  11   0       70.22       67.29      4.22 o 
   1  11   0      388.36      383.67      7.69 o 
   2  11   0      171.66      156.05      5.18 o 
   3  11   0      145.77      152.99      6.87 o 
   4  11   0       63.84       58.20      3.76 o 
   5  11   0        0.63        6.34      2.73 o 
   6  11   0       61.56       56.30      3.22 o 
   7  11   0        3.13        4.33      3.23 o 
   8  11   0        9.04        3.25      2.46 o 
   9  11   0      158.44      148.17      5.69 o 
  10  11   0      147.28      169.31      7.18 o 
  11  11   0       67.94       74.69      6.02 o 
  -4  12   0      449.89      409.72     21.28 o 
  -3  12   0      182.95      171.96     10.70 o 
  -2  12   0       63.05       65.49     17.13 o 
  -1  12   0      131.73      131.08      6.97 o 
   0  12   0       59.58       49.71      4.82 o 
   1  12   0       23.94       16.17      3.04 o 
   2  12   0      580.02      619.88     12.94 o 
   3  12   0      563.83      551.15     13.27 o 
   4  12   0      289.00      285.47      7.64 o 
   5  12   0        8.71        7.29      2.83 o 
   6  12   0      473.82      496.73      9.29 o 
   7  12   0     1302.41     1302.61     19.97 o 
   8  12   0      706.29      712.16     11.19 o 
   9  12   0      278.94      295.72      8.80 o 
  10  12   0      619.85      655.50     13.44 o 
  11  12   0      254.79      276.45     12.37 o 
  -2  13   0      374.74      367.36     14.22 o 
  -1  13   0      562.44      526.31     16.27 o 
   0  13   0       78.73       75.84      5.75 o 
   1  13   0       25.55       31.61      3.92 o 
   2  13   0      163.37      166.29      5.88 o 
   3  13   0      331.71      319.18      7.40 o 
   4  13   0       85.54       72.35      4.01 o 
   5  13   0      192.20      190.79     11.14 o 
   6  13   0      160.06      158.18      5.41 o 
   7  13   0       24.84       22.77      3.64 o 
   8  13   0        1.11        3.31      4.91 o 
   9  13   0       37.75       40.33      4.22 o 
  10  13   0       67.50       61.54      5.50 o 
   0  14   0        5.42       -5.85      5.85 o 
   1  14   0       11.42       -3.91      3.91 o 
   2  14   0        1.47        0.36      3.02 o 
   3  14   0        0.77        7.10      3.00 o 
   4  14   0      252.83      274.47      7.06 o 
   5  14   0      127.03      109.26      6.12 o 
   6  14   0       60.87       58.37      4.51 o 
   7  14   0      145.90      149.39      8.25 o 
   8  14   0      695.73      661.26     16.27 o 
   9  14   0      216.32      217.95      8.80 o 
   3  15   0      221.03      214.53      8.28 o 
   4  15   0      196.27      207.29      8.43 o 
   5  15   0      135.26      125.99     10.10 o 
   6  15   0      180.72      174.17      9.66 o 
  -5 -15   1       27.52       20.88      3.65 o 
  -4 -15   1      202.79      218.30      7.27 o 
  -3 -15   1       15.60       18.28      3.73 o 
  -8 -14   1        4.27        5.72      3.99 o 
  -7 -14   1       85.20       72.68      5.22 o 
  -6 -14   1      240.24      251.11      8.18 o 
  -5 -14   1      139.76      135.45      6.96 o 
  -4 -14   1       41.49       38.94      3.89 o 
  -3 -14   1      485.71      496.10     18.38 o 
  -2 -14   1      101.92       95.77      5.06 o 
  -1 -14   1       69.74       59.64      5.67 o 
   0 -14   1      144.47      154.81     13.34 o 
 -10 -13   1       84.03       88.08      5.34 o 
  -9 -13   1       18.35       14.46      3.65 o 
  -8 -13   1      334.38      338.20     15.16 o 
  -7 -13   1      730.88      732.21     16.50 o 
  -6 -13   1      247.51      233.52      6.51 o 
  -5 -13   1       58.62       57.47      3.81 o 
  -4 -13   1      225.15      238.17     10.85 o 
  -3 -13   1      450.24      484.60      9.09 o 
  -2 -13   1      209.12      222.40      6.81 o 
  -1 -13   1        1.58        3.60      3.11 o 
   0 -13   1       27.64       29.24      6.31 o 
   1 -13   1       52.34       30.77     11.00 o 
   2 -13   1        6.42       -3.20      7.39 o 
 -10 -12   1       22.26       31.96      4.93 o 
  -9 -12   1      247.04      266.89      7.44 o 
  -8 -12   1       44.64       43.37      3.80 o 
  -7 -12   1       90.83       91.78      4.54 o 
  -6 -12   1      107.31      105.17      4.77 o 
  -5 -12   1        1.62        2.95      2.60 o 
  -4 -12   1       15.04        6.34      3.26 o 
  -3 -12   1      783.24      794.88     11.93 o 
  -2 -12   1      150.13      156.60      5.76 o 
  -1 -12   1      161.37      157.90      5.94 o 
   0 -12   1       98.64       97.51      4.94 o 
   1 -12   1      483.41      477.66     15.02 o 
   2 -12   1      194.18      199.39     13.89 o 
   3 -12   1       54.60       50.79      7.13 o 
   4 -12   1        7.03        7.93      8.30 o 
 -11 -11   1      252.49      266.11      9.97 o 
 -10 -11   1      863.29      913.94     14.03 o 
  -9 -11   1       64.03       70.57      4.46 o 
  -8 -11   1      232.06      241.43      7.91 o 
  -7 -11   1      663.52      665.57     13.43 o 
  -6 -11   1     2067.55     2055.52     25.39 o 
  -5 -11   1     1764.57     1735.72     19.40 o 
  -4 -11   1     1159.24     1151.24     16.85 o 
  -3 -11   1     1762.72     1791.93     27.77 o 
  -2 -11   1     1051.52     1072.30     13.82 o 
  -1 -11   1      418.77      450.36      8.69 o 
   0 -11   1      402.19      414.32     10.57 o 
   1 -11   1      369.15      370.12      9.95 o 
   2 -11   1      187.15      183.45     13.16 o 
   3 -11   1       12.68        9.02      5.61 o 
   4 -11   1       15.10       -4.97      5.44 o 
   5 -11   1      114.47      147.51     14.79 o 
 -12 -10   1       54.83       56.69      7.50 o 
 -11 -10   1       77.12       73.34      5.05 o 
 -10 -10   1       89.47       89.33      5.93 o 
  -9 -10   1       17.69       22.70      3.45 o 
  -8 -10   1       84.71       69.99      3.55 o 
  -7 -10   1       25.02       22.32      3.18 o 
  -6 -10   1       17.53       22.90      3.08 o 
  -5 -10   1       66.23       68.60      3.53 o 
  -4 -10   1      460.80      464.96      9.14 o 
  -3 -10   1      298.83      291.77      7.34 o 
  -2 -10   1        6.77        3.84      2.36 o 
  -1 -10   1      164.77      164.49      5.83 o 
   0 -10   1      319.18      281.04      6.75 o 
   1 -10   1      387.75      358.25     11.92 o 
   2 -10   1       16.77       13.07      3.71 o 
   3 -10   1      456.32      482.61     14.28 o 
   4 -10   1       20.98       -1.06      5.77 o 
   5 -10   1        5.19       -8.30      8.30 o 
   6 -10   1       68.76       52.66     11.18 o 
 -12  -9   1      110.78      118.60      7.12 o 
 -11  -9   1       48.99       45.92      4.49 o 
 -10  -9   1      332.49      344.01      9.61 o 
  -9  -9   1      955.94     1007.36     13.99 o 
  -8  -9   1     2483.98     2584.59     24.59 o 
  -7  -9   1     1238.42     1234.53     17.60 o 
  -6  -9   1     1234.86     1253.25     17.48 o 
  -5  -9   1     1824.99     1830.45     17.39 o 
  -4  -9   1     3314.67     3404.76     33.55 o 
  -3  -9   1     1427.02     1484.28     16.56 o 
  -2  -9   1     1047.75     1123.79     13.59 o 
  -1  -9   1     2210.42     2231.34     20.81 o 
   0  -9   1      315.37      303.29     14.72 o 
   1  -9   1       61.87       63.20      3.20 o 
   2  -9   1      461.42      465.72      8.74 o 
   3  -9   1      112.59      105.49      6.92 o 
   4  -9   1        5.03       -0.61      3.53 o 
   5  -9   1      266.51      265.09     17.31 o 
   6  -9   1      338.75      342.28     19.48 o 
   7  -9   1       80.65       74.66     12.26 o 
 -12  -8   1      198.93      217.62     15.87 o 
 -11  -8   1       75.01       74.61      5.04 o 
 -10  -8   1      254.99      257.46      7.44 o 
  -9  -8   1       95.62       98.13      4.79 o 
  -8  -8   1      402.71      428.97      9.24 o 
  -7  -8   1     1622.88     1609.00     16.33 o 
  -6  -8   1     2628.32     2609.22     26.90 o 
  -5  -8   1      129.85      128.67      4.12 o 
  -4  -8   1       62.29       69.29      3.05 o 
  -3  -8   1     1098.37     1147.32     13.16 o 
  -2  -8   1     3233.81     3341.57     32.66 o 
  -1  -8   1       10.19       13.06      2.21 o 
   0  -8   1      188.13      216.51      4.52 o 
   1  -8   1     1077.63     1090.43     12.31 o 
   2  -8   1      841.09      844.46     11.91 o 
   3  -8   1      119.43      116.03      5.06 o 
   4  -8   1      267.35      257.28      8.04 o 
   5  -8   1       50.73       49.27      4.77 o 
   6  -8   1       44.37       37.26      7.01 o 
   7  -8   1        3.10       -0.61      5.99 o 
   8  -8   1        0.18       -6.49      8.30 o 
 -13  -7   1        6.38       -2.89      8.30 o 
 -12  -7   1      226.51      233.01     12.11 o 
 -11  -7   1       15.18        8.96      3.69 o 
 -10  -7   1        3.82        2.87      3.33 o 
  -9  -7   1       41.91       42.52      3.84 o 
  -8  -7   1      630.86      607.74      9.77 o 
  -7  -7   1     1507.10     1520.85     14.11 o 
  -6  -7   1     1478.25     1470.48     13.40 o 
  -5  -7   1     2147.50     2090.74     21.64 o 
  -4  -7   1     2888.90     2901.82     28.49 o 
  -3  -7   1     1325.20     1293.75     14.06 o 
  -2  -7   1     2046.33     2046.46     20.77 o 
  -1  -7   1      921.51      947.05      9.80 o 
   0  -7   1      151.11      172.95      4.06 o 
   1  -7   1      403.83      436.80      6.48 o 
   2  -7   1      595.90      609.29      9.41 o 
   3  -7   1      434.82      453.82      8.43 o 
   4  -7   1        1.40       -1.49      2.55 o 
   5  -7   1       28.10       22.15      3.66 o 
   6  -7   1      420.21      410.87     13.74 o 
   7  -7   1      359.65      347.86     19.30 o 
   8  -7   1      109.63      113.34     16.77 o 
   9  -7   1       80.14       67.58      8.92 o 
 -13  -6   1       47.48       44.00     11.54 o 
 -12  -6   1      358.50      365.36     20.20 o 
 -11  -6   1      390.35      390.23     16.33 o 
 -10  -6   1      635.05      595.68     20.46 o 
  -9  -6   1     2301.50     2294.45     25.26 o 
  -8  -6   1     1345.91     1336.15     14.09 o 
  -7  -6   1      147.80      159.79      3.32 o 
  -6  -6   1     1873.97     1843.25     16.29 o 
  -5  -6   1     5518.17     5557.00     52.30 o 
  -4  -6   1     1731.15     1748.51     17.98 o 
  -3  -6   1        2.87        7.93      1.98 o 
  -2  -6   1     3282.46     3436.45     29.07 o 
  -1  -6   1     7577.70     7860.14     64.03 o 
   0  -6   1     2813.11     2916.94     21.27 o 
   1  -6   1     2738.97     2926.12     23.47 o 
   2  -6   1     1776.30     1769.06     19.19 o 
   3  -6   1     2160.01     2211.90     23.55 o 
   4  -6   1     1355.59     1374.12     16.55 o 
   5  -6   1     1383.10     1423.46     26.76 o 
   6  -6   1      682.50      647.04     11.92 o 
   7  -6   1      168.14      151.62      9.68 o 
   8  -6   1       55.76       60.70     18.21 o 
   9  -6   1      143.91      119.27     10.16 o 
  10  -6   1       33.38       41.41      8.52 o 
 -13  -5   1      241.25      238.40     18.03 o 
 -12  -5   1       32.41       25.97      9.38 o 
 -11  -5   1       24.24        9.03      4.44 o 
 -10  -5   1       17.47       12.11      3.44 o 
  -9  -5   1       16.86       17.63      2.77 o 
  -8  -5   1      239.78      234.08      5.39 o 
  -7  -5   1      612.81      640.07      8.20 o 
  -6  -5   1      552.81      540.59      5.69 o 
  -5  -5   1     3413.22     3372.79     22.85 o 
  -4  -5   1     1112.28     1078.84     10.39 o 
  -3  -5   1      749.16      715.63      8.40 o 
  -2  -5   1     1633.68     1709.51     15.01 o 
  -1  -5   1      850.17      894.72      7.94 o 
   0  -5   1      190.49      170.04      2.91 o 
   1  -5   1     1617.65     1657.01     14.01 o 
   2  -5   1     1589.64     1596.19     15.44 o 
   3  -5   1      100.19      103.36      3.54 o 
   4  -5   1        2.84        4.50      2.43 o 
   5  -5   1       33.43       26.38      2.60 o 
   6  -5   1       39.29       47.21      7.93 o 
   7  -5   1      275.58      264.43     11.35 o 
   8  -5   1      505.75      536.85     16.19 o 
   9  -5   1       18.00       11.90      6.12 o 
  10  -5   1      104.07       84.96     14.07 o 
 -13  -4   1       23.82       13.34     10.46 o 
 -12  -4   1      375.66      379.07     20.92 o 
 -11  -4   1      374.50      397.47     21.82 o 
 -10  -4   1      202.52      222.10      7.94 o 
  -9  -4   1     1009.06     1017.12     12.33 o 
  -8  -4   1     3850.15     3769.32     46.64 o 
  -7  -4   1     5003.03     4955.49     62.78 o 
  -6  -4   1      907.82      857.74      9.60 o 
  -5  -4   1     4255.89     4247.60     30.47 o 
  -4  -4   1    17870.61    18113.47    134.55 o 
  -3  -4   1     6832.57     6834.79     50.96 o 
  -2  -4   1        4.27        1.96      2.11 o 
  -1  -4   1     4837.04     4680.52     35.06 o 
   0  -4   1     5678.50     5754.53     39.46 o 
   1  -4   1     8750.70     9178.31     58.41 o 
   2  -4   1     4594.18     4660.18     32.63 o 
   3  -4   1     3564.32     3557.14     30.57 o 
   4  -4   1     3299.96     3349.52     29.36 o 
   5  -4   1     3577.81     3642.82     32.06 o 
   6  -4   1     1523.16     1518.33     24.99 o 
   7  -4   1     1952.80     1879.23     32.90 o 
   8  -4   1      108.72      113.76      8.42 o 
   9  -4   1      174.43      178.14     10.58 o 
  10  -4   1      447.70      420.88     28.85 o 
  11  -4   1      198.66      176.67     12.23 o 
 -13  -3   1      268.67      295.39     20.20 o 
 -12  -3   1      740.10      784.46     30.66 o 
 -11  -3   1      398.20      387.37     22.90 o 
 -10  -3   1      304.08      312.57     10.40 o 
  -9  -3   1      699.69      685.93      9.59 o 
  -8  -3   1      674.85      650.51     11.02 o 
  -7  -3   1       16.52       24.46      2.09 o 
  -6  -3   1       46.72       53.88      2.23 o 
  -5  -3   1       16.28       17.39      1.42 o 
  -4  -3   1        0.35        0.75      0.99 o 
  -3  -3   1     1189.64     1179.80      9.97 o 
  -2  -3   1     2954.74     2951.89     20.90 o 
  -1  -3   1     5066.18     5093.39     33.01 o 
   0  -3   1     5041.09     5447.30     34.99 o 
   1  -3   1      745.48      672.85      5.16 o 
   2  -3   1      767.20      701.47      5.99 o 
   3  -3   1     6700.08     6868.84     50.81 o 
   4  -3   1     2517.29     2593.30     23.04 o 
   5  -3   1      641.56      602.50      9.30 o 
   6  -3   1      895.65      903.92     12.67 o 
   7  -3   1      469.32      453.21     11.09 o 
   8  -3   1        2.07       -2.03      4.09 o 
   9  -3   1        3.78        3.21      5.22 o 
  10  -3   1        0.28       -5.48      5.48 o 
  11  -3   1        4.91       -2.98      6.87 o 
 -12  -2   1       48.14       41.12     11.54 o 
 -11  -2   1      212.80      193.62     11.35 o 
 -10  -2   1      404.35      392.57     13.34 o 
  -9  -2   1      145.56      141.13      6.61 o 
  -8  -2   1     1412.43     1391.54     18.83 o 
  -7  -2   1     4263.30     4212.52     40.35 o 
  -6  -2   1      586.72      514.74      6.25 o 
  -5  -2   1       50.36       43.47      1.78 o 
  -4  -2   1     2228.91     2161.92     15.07 o 
  -3  -2   1     9996.12     9606.52     84.88 o 
  -2  -2   1     2056.09     2047.51     14.64 o 
  -1  -2   1     6433.68     6436.61     49.65 o 
   0  -2   1        8.76       11.11      1.52 o 
   1  -2   1     3667.28     3833.91     23.15 o 
   2  -2   1     1780.31     1700.49     11.84 o 
   3  -2   1     7015.71     7262.61     49.94 o 
   4  -2   1     5780.02     5715.45    143.10 o 
   5  -2   1      626.26      629.00     14.58 o 
   6  -2   1      772.45      787.78      9.98 o 
   7  -2   1     5504.87     5471.20     53.36 o 
   8  -2   1      396.45      397.99     10.40 o 
   9  -2   1        2.74        0.88      4.97 o 
  10  -2   1        0.88        5.05      5.61 o 
  11  -2   1      154.88      141.92     10.56 o 
  12  -2   1       22.07       12.64      7.24 o 
 -12  -1   1     1264.77     1271.37     43.46 o 
 -11  -1   1     1704.80     1757.82     33.76 o 
 -10  -1   1      508.08      543.96     16.04 o 
  -9  -1   1      576.02      558.95     12.20 o 
  -8  -1   1     3833.56     3853.23     34.74 o 
  -7  -1   1      377.04      378.96      9.10 o 
  -6  -1   1       45.18       43.58      2.04 o 
  -5  -1   1     1424.61     1449.68     12.72 o 
  -4  -1   1     2697.54     2553.35     17.08 o 
  -3  -1   1       13.52       25.73      1.14 o 
  -2  -1   1      543.21      569.26      4.60 o 
  -1  -1   1      100.71       98.64      1.66 o 
   0  -1   1    18761.02    18913.14    139.32 o 
   1  -1   1    16603.60    16538.91    112.44 o 
   2  -1   1    10287.67    10202.02    139.83 o 
   3  -1   1     8995.13     9026.16     66.33 o 
   4  -1   1    15517.28    15741.92    139.66 o 
   5  -1   1     4600.32     4705.31     39.73 o 
   6  -1   1      596.69      609.12      9.81 o 
   7  -1   1     2193.84     2204.79     24.18 o 
   8  -1   1      676.07      668.34     11.06 o 
   9  -1   1       16.66       16.73      4.43 o 
  10  -1   1       44.00       33.78     11.00 o 
  11  -1   1      133.27      125.94     16.59 o 
  12  -1   1        1.36       -3.47      6.21 o 
 -12   0   1      119.59      135.67     26.33 o 
 -11   0   1        0.42       -5.87      5.87 o 
 -10   0   1        2.73       -0.29      5.59 o 
  -9   0   1      197.94      199.13     10.46 o 
  -8   0   1      354.83      364.31      8.22 o 
  -7   0   1      336.03      328.28      7.15 o 
  -6   0   1     2780.30     2785.12     29.73 o 
  -5   0   1      236.14      259.21      4.91 o 
  -4   0   1      185.96      165.44      3.57 o 
  -3   0   1      804.09      803.59      6.57 o 
  -2   0   1       79.91       73.10      2.17 o 
  -1   0   1     2802.01     2951.47     20.42 o 
   1   0   1     5863.26     5652.27     38.56 o 
   2   0   1       86.42       88.06      2.05 o 
   3   0   1       79.85       67.91      2.55 o 
   4   0   1     3776.07     3640.46     26.03 o 
   5   0   1     3765.40     3843.60     43.07 o 
   6   0   1      103.10      122.78      4.50 o 
   7   0   1        2.35        1.62      2.39 o 
   8   0   1      336.58      320.26      7.55 o 
   9   0   1      787.75      799.71     12.65 o 
  10   0   1       26.39       15.28      5.73 o 
  11   0   1        3.77       -0.91      6.24 o 
  12   0   1        2.15       -5.99      5.99 o 
 -12   1   1      398.24      425.50     19.30 o 
 -11   1   1      798.06      755.03     20.64 o 
 -10   1   1      917.13      879.06     21.42 o 
  -9   1   1      421.05      432.13     11.13 o 
  -8   1   1     1407.23     1417.37     30.14 o 
  -7   1   1      406.63      427.79      8.37 o 
  -6   1   1      582.51      573.24      8.21 o 
  -5   1   1       22.56       33.63      2.34 o 
  -4   1   1     2134.44     2052.71     18.75 o 
  -3   1   1     3183.16     3120.82     27.32 o 
  -2   1   1     4258.10     4491.60     35.08 o 
  -1   1   1     6982.18     7152.02     53.13 o 
   0   1   1     6698.22     7032.17     73.24 o 
   1   1   1     7155.57     7465.53     81.38 o 
   2   1   1     8647.19     8663.28     43.88 o 
   3   1   1     6989.19     6957.68     39.94 o 
   4   1   1    12202.59    11962.02     71.90 o 
   5   1   1     5814.60     5658.52     52.33 o 
   6   1   1     6162.76     6243.12     52.58 o 
   7   1   1     3266.30     3219.47     29.84 o 
   8   1   1      636.57      600.88      8.59 o 
   9   1   1      593.88      579.89     10.08 o 
  10   1   1      405.37      389.47     18.21 o 
  11   1   1      356.84      331.33     12.98 o 
  12   1   1      231.27      227.98     12.83 o 
  13   1   1      176.08      163.38     16.95 o 
 -11   2   1      250.60      300.13     15.33 o 
 -10   2   1        4.16        5.77      5.87 o 
  -9   2   1       41.44       34.84      6.50 o 
  -8   2   1      427.70      435.92     11.02 o 
  -7   2   1     1043.76     1015.95     14.44 o 
  -6   2   1      449.91      452.70      9.53 o 
  -5   2   1       27.22       26.45      2.65 o 
  -4   2   1      224.59      241.72      3.86 o 
  -3   2   1      754.82      763.33      7.77 o 
  -2   2   1       44.18       59.41      2.11 o 
  -1   2   1      351.76      402.91      3.66 o 
   0   2   1    17697.64    18994.71    106.95 o 
   1   2   1      599.44      651.77     10.58 o 
   2   2   1    11511.67    11717.11     89.27 o 
   3   2   1     5722.02     5773.31     31.67 o 
   4   2   1     4458.68     4625.93     29.51 o 
   5   2   1     4354.30     4520.97     26.76 o 
   6   2   1      639.23      614.64      5.41 o 
   7   2   1       45.83       36.75      2.35 o 
   8   2   1      715.23      679.66     13.44 o 
   9   2   1      178.75      160.08      5.73 o 
  10   2   1       22.47       19.84      4.15 o 
  11   2   1      397.01      390.46     15.33 o 
  12   2   1      218.65      197.65     18.03 o 
  13   2   1       25.11       20.92     10.46 o 
 -11   3   1      208.70      216.16     14.07 o 
 -10   3   1      475.19      490.54     25.43 o 
  -9   3   1      197.14      189.66     10.58 o 
  -8   3   1      600.01      570.98     16.06 o 
  -7   3   1      614.19      636.72     13.09 o 
  -6   3   1      568.76      578.82      8.89 o 
  -5   3   1        2.00        3.48      1.92 o 
  -4   3   1      279.32      336.24      5.28 o 
  -3   3   1      273.28      233.40      4.80 o 
  -2   3   1     1554.93     1525.18     11.09 o 
  -1   3   1      262.11      239.96      2.89 o 
   0   3   1     4218.67     4493.57     27.03 o 
   1   3   1    14576.68    15171.25    200.07 o 
   2   3   1    12692.81    13062.60    170.60 o 
   3   3   1    14379.20    14628.81    120.40 o 
   4   3   1     7637.30     7583.32     45.97 o 
   5   3   1     5282.52     5154.33     30.49 o 
   6   3   1     4343.46     4283.67     26.87 o 
   7   3   1     1151.84     1167.23     10.02 o 
   8   3   1     1909.59     1869.90     18.12 o 
   9   3   1     1992.16     2042.49     22.67 o 
  10   3   1      135.45      146.68      6.97 o 
  11   3   1        7.77       10.36      4.23 o 
  12   3   1      343.04      373.66     20.56 o 
  13   3   1      343.34      377.26     22.00 o 
 -10   4   1      790.94      834.51     26.15 o 
  -9   4   1      705.72      706.06     19.38 o 
  -8   4   1      169.39      167.41     10.82 o 
  -7   4   1      444.37      426.51     13.64 o 
  -6   4   1     2242.86     2169.74     24.77 o 
  -5   4   1     1296.52     1262.83     13.43 o 
  -4   4   1     1979.57     2099.79     19.62 o 
  -3   4   1     3966.27     4094.82     31.70 o 
  -2   4   1     3378.27     3513.67     23.46 o 
  -1   4   1      890.07      866.75      6.95 o 
   0   4   1     5141.57     5202.36     35.55 o 
   1   4   1     4833.98     5145.02     54.53 o 
   2   4   1       85.28       93.05      7.57 o 
   3   4   1       87.47       66.72      5.77 o 
   4   4   1     2941.22     2959.84     34.46 o 
   5   4   1     5731.39     5688.62     39.68 o 
   6   4   1     1980.44     2164.23     15.36 o 
   7   4   1       17.29       17.29      1.94 o 
   8   4   1     1601.41     1513.65     22.01 o 
   9   4   1     1952.86     1909.30     29.04 o 
  10   4   1      393.78      396.71     11.99 o 
  11   4   1      919.67      930.10     44.00 o 
  12   4   1      599.66      629.73     25.61 o 
  13   4   1      304.02      351.65     21.64 o 
 -10   5   1      116.79       83.36      9.94 o 
  -9   5   1       38.40       30.70      7.27 o 
  -8   5   1       44.77       53.86      7.38 o 
  -7   5   1      377.23      371.91     13.13 o 
  -6   5   1       21.13       28.05      7.38 o 
  -5   5   1        6.25        7.90      3.50 o 
  -4   5   1     1754.93     1722.95     22.80 o 
  -3   5   1       20.87        9.94      2.15 o 
  -2   5   1     2165.34     2395.07     21.72 o 
  -1   5   1        2.41        3.85      1.16 o 
   0   5   1      238.14      228.92      2.96 o 
   1   5   1     2435.24     2570.89     24.16 o 
   2   5   1     1723.66     1826.44     39.31 o 
   3   5   1      691.14      616.39     18.03 o 
   4   5   1      825.43      798.10      9.07 o 
   5   5   1     3416.23     3501.55     27.07 o 
   6   5   1     1710.71     1644.23     14.07 o 
   7   5   1       13.41       14.73      1.88 o 
   8   5   1      159.30      149.46      4.78 o 
   9   5   1      102.81      107.09      4.82 o 
  10   5   1      396.42      398.62      8.52 o 
  11   5   1        3.63        9.57      7.39 o 
  12   5   1        5.38        4.57      7.57 o 
  13   5   1      203.54      236.96     18.39 o 
  -9   6   1      677.72      666.83     20.26 o 
  -8   6   1      444.57      432.17     15.39 o 
  -7   6   1      382.61      402.91     14.03 o 
  -6   6   1      591.14      600.77     27.41 o 
  -5   6   1     1530.98     1512.77     21.92 o 
  -4   6   1     2111.51     2133.28     23.31 o 
  -3   6   1     1498.68     1506.70     17.33 o 
  -2   6   1     3285.25     3438.83     33.78 o 
  -1   6   1     1719.83     1808.18     16.94 o 
   0   6   1     1957.25     2089.32     16.78 o 
   1   6   1     9856.35    10553.74     84.62 o 
   2   6   1     4583.20     4582.22     49.41 o 
   3   6   1      539.10      551.83     17.67 o 
   4   6   1        2.51        4.06      1.42 o 
   5   6   1     1191.69     1188.41     13.33 o 
   6   6   1     1570.92     1567.51     13.50 o 
   7   6   1      624.84      635.74      7.19 o 
   8   6   1      876.38      869.66     12.61 o 
   9   6   1     1737.79     1738.73     29.64 o 
  10   6   1      643.66      633.22     10.62 o 
  11   6   1     1324.61     1331.60     39.46 o 
  12   6   1     1318.91     1375.29     80.97 o 
  13   6   1      554.49      637.67     27.05 o 
  -9   7   1        1.75       -0.39      7.01 o 
  -8   7   1        1.35       -3.43      6.12 o 
  -7   7   1      402.12      411.18     14.79 o 
  -6   7   1      706.98      697.60     27.41 o 
  -5   7   1      202.14      212.98      9.95 o 
  -4   7   1      815.70      773.40     11.61 o 
  -3   7   1     1976.00     1990.06     22.07 o 
  -2   7   1     1769.61     1801.56     19.85 o 
  -1   7   1      367.75      333.32      5.67 o 
   0   7   1      385.59      397.04      4.91 o 
   1   7   1        0.12       -0.75      1.81 o 
   2   7   1      228.30      239.21      6.01 o 
   3   7   1      344.08      325.08      5.43 o 
   4   7   1        3.57        2.30      1.48 o 
   5   7   1      105.34       88.79      3.14 o 
   6   7   1      111.22      107.37      2.91 o 
   7   7   1      322.49      318.12      7.28 o 
   8   7   1      233.89      224.88      5.30 o 
   9   7   1       89.65       87.33      4.47 o 
  10   7   1        0.03       -3.12      3.12 o 
  11   7   1       20.34       17.55      3.74 o 
  12   7   1       88.09       93.08     10.04 o 
  13   7   1       28.90       35.81      7.49 o 
  -8   8   1      212.61      240.57     18.39 o 
  -7   8   1      286.97      285.29     18.75 o 
  -6   8   1      170.29      191.16     11.47 o 
  -5   8   1      243.71      259.28     11.09 o 
  -4   8   1      264.94      283.05     14.94 o 
  -3   8   1     1256.00     1276.83     16.12 o 
  -2   8   1     2408.37     2456.14     25.99 o 
  -1   8   1     1170.57     1159.13     16.97 o 
   0   8   1      103.99       95.43      3.35 o 
   1   8   1       41.53       41.73      2.15 o 
   2   8   1      812.12      784.46      9.37 o 
   3   8   1     3288.99     3402.93     32.18 o 
   4   8   1      140.10      159.80      4.90 o 
   5   8   1      154.02      168.27      8.55 o 
   6   8   1     1168.88     1136.34     13.58 o 
   7   8   1      739.86      747.03      9.79 o 
   8   8   1      212.12      202.88      4.85 o 
   9   8   1     2675.96     2760.90     31.84 o 
  10   8   1      851.85      859.90     15.49 o 
  11   8   1      324.58      323.83     13.54 o 
  12   8   1      526.40      567.98     24.63 o 
  13   8   1     1239.69     1384.78     28.00 o 
  -7   9   1       71.52       65.64     12.26 o 
  -6   9   1      864.44      803.94     29.58 o 
  -5   9   1     1114.01     1133.95     34.99 o 
  -4   9   1      808.77      813.89     55.72 o 
  -3   9   1      589.03      606.01     12.35 o 
  -2   9   1     1211.10     1229.01     15.54 o 
  -1   9   1     1176.77     1150.67     14.16 o 
   0   9   1     1217.57     1218.61     14.84 o 
   1   9   1       90.53       91.15      3.30 o 
   2   9   1      436.93      439.67      5.93 o 
   3   9   1       14.24       16.71      1.86 o 
   4   9   1       14.00       24.15      1.79 o 
   5   9   1      128.60      131.55      4.27 o 
   6   9   1       96.72       95.80      3.87 o 
   7   9   1      349.48      360.66      6.62 o 
   8   9   1      659.11      647.05      8.56 o 
   9   9   1      612.47      631.10      8.90 o 
  10   9   1     1075.41     1113.88     15.06 o 
  11   9   1      263.72      276.52      7.84 o 
  12   9   1       75.27       75.65      5.13 o 
  13   9   1      159.40      192.42     11.73 o 
  -6  10   1       92.09      107.12     13.71 o 
  -5  10   1      121.68      130.92     14.07 o 
  -4  10   1       37.69       54.42      6.83 o 
  -3  10   1        2.84        2.89      4.85 o 
  -2  10   1       46.49       45.36      4.47 o 
  -1  10   1      735.62      749.64     13.56 o 
   0  10   1     1289.82     1304.21     18.75 o 
   1  10   1      137.62      127.89      4.93 o 
   2  10   1       10.52       -0.55      2.23 o 
   3  10   1      367.86      361.55      6.23 o 
   4  10   1      194.79      190.13      4.29 o 
   5  10   1       18.07       14.97      3.61 o 
   6  10   1       98.79       96.44     15.69 o 
   7  10   1      161.05      150.49      7.60 o 
   8  10   1       22.66       25.73      2.56 o 
   9  10   1      401.28      397.98     13.69 o 
  10  10   1      585.92      619.03     16.37 o 
  11  10   1      545.23      544.46     12.28 o 
  12  10   1        9.44       11.09      4.68 o 
  -5  11   1      466.89      437.86     22.36 o 
  -4  11   1     1135.04     1107.26     34.99 o 
  -3  11   1      645.54      678.87     17.85 o 
  -2  11   1      911.58      907.67     20.50 o 
  -1  11   1      944.95      965.45     16.30 o 
   0  11   1      736.60      737.65     16.94 o 
   1  11   1      648.02      640.30      9.94 o 
   2  11   1     1587.69     1621.02     18.15 o 
   3  11   1      163.53      158.34      4.71 o 
   4  11   1      321.99      306.65      9.88 o 
   5  11   1      781.42      779.49     11.73 o 
   6  11   1     1050.06     1045.63     17.59 o 
   7  11   1      370.89      373.84      6.97 o 
   8  11   1      207.09      203.16      4.89 o 
   9  11   1      438.46      440.71      8.12 o 
  10  11   1      518.87      544.55     14.13 o 
  11  11   1      390.37      397.53     10.98 o 
  12  11   1      375.18      394.42     11.45 o 
  -4  12   1       63.86       80.07     11.90 o 
  -3  12   1       80.38       90.69      8.40 o 
  -2  12   1       82.56       82.34      8.03 o 
  -1  12   1      342.87      331.62     10.20 o 
   0  12   1       92.68       77.76      5.53 o 
   1  12   1       42.80       37.69      4.15 o 
   2  12   1      303.83      317.90      7.01 o 
   3  12   1      418.40      392.66      7.38 o 
   4  12   1       61.90       53.17      3.92 o 
   5  12   1       18.35       11.87      2.81 o 
   6  12   1       98.82       94.60      7.00 o 
   7  12   1       13.36       11.14      2.39 o 
   8  12   1       24.97       24.54      4.22 o 
   9  12   1       24.35       27.02      4.05 o 
  10  12   1       20.68       19.35      4.19 o 
  11  12   1      166.68      153.82      7.95 o 
  -2  13   1      423.33      415.18     15.24 o 
  -1  13   1      544.62      531.33     16.43 o 
   0  13   1      364.29      363.82     11.11 o 
   1  13   1       55.06       50.32      4.85 o 
   2  13   1      327.65      324.54     10.59 o 
   3  13   1      431.52      431.53      8.13 o 
   4  13   1       73.16       75.06      3.87 o 
   5  13   1        0.64       -0.04      2.95 o 
   6  13   1      187.12      181.83      8.23 o 
   7  13   1      216.62      216.21      8.85 o 
   8  13   1      557.42      553.84     13.71 o 
   9  13   1      439.98      419.36     12.51 o 
  10  13   1      242.45      257.32     11.07 o 
   0  14   1      375.20      355.41     14.37 o 
   1  14   1      148.44      150.22      7.87 o 
   2  14   1       56.44       53.32      5.00 o 
   3  14   1      150.49      144.55      7.32 o 
   4  14   1      623.41      625.91     17.33 o 
   5  14   1      307.33      299.70      9.36 o 
   6  14   1      187.48      172.43     19.84 o 
   7  14   1       84.48       78.40      5.23 o 
   8  14   1       18.92       15.25      4.55 o 
   9  14   1        6.71        0.49      3.43 o 
   3  15   1        8.17       -1.17      3.13 o 
   4  15   1      169.11      173.02     27.41 o 
   5  15   1      207.13      241.08     16.59 o 
   6  15   1        2.94        0.36      9.74 o 
  -8 -14   2       13.96        7.40      4.35 o 
  -7 -14   2      234.09      230.80     14.37 o 
  -6 -14   2        7.50        8.73      3.97 o 
  -5 -14   2       10.11       10.10      4.16 o 
  -4 -14   2       91.86       83.11      4.88 o 
  -3 -14   2      334.25      354.39      8.59 o 
  -2 -14   2        0.49        5.02      3.89 o 
  -1 -14   2        2.11        0.80      3.96 o 
   0 -14   2       41.10       45.91      7.09 o 
  -9 -13   2      382.63      388.17      9.22 o 
  -8 -13   2      291.42      298.76     15.02 o 
  -7 -13   2      303.58      319.58      9.38 o 
  -6 -13   2      259.73      262.93      7.04 o 
  -5 -13   2      187.65      181.84      6.26 o 
  -4 -13   2      142.77      136.17      5.83 o 
  -3 -13   2      403.57      426.97      9.05 o 
  -2 -13   2      324.78      335.22      8.23 o 
  -1 -13   2      125.83      104.55      5.40 o 
   0 -13   2       25.94       20.99      4.45 o 
   1 -13   2      349.12      370.55     14.11 o 
   2 -13   2      214.40      211.03     13.71 o 
 -10 -12   2      240.68      273.79      8.39 o 
  -9 -12   2        0.26        2.64      3.55 o 
  -8 -12   2        1.66       -3.03      3.03 o 
  -7 -12   2      278.57      281.45     10.41 o 
  -6 -12   2      422.85      427.63      9.86 o 
  -5 -12   2       87.27       80.71      4.25 o 
  -4 -12   2       37.78       27.10      3.37 o 
  -3 -12   2      956.26      958.50     18.06 o 
  -2 -12   2      565.80      566.26      9.97 o 
  -1 -12   2      522.13      562.37     10.21 o 
   0 -12   2      131.75      148.88      6.22 o 
   1 -12   2      120.25      109.57     10.82 o 
   2 -12   2      128.09      123.49      9.92 o 
   3 -12   2      119.48      120.66      9.18 o 
   4 -12   2       17.57       12.62      9.02 o 
 -11 -11   2      139.81      117.35      7.35 o 
 -10 -11   2       54.61       47.79      4.69 o 
  -9 -11   2      392.37      388.87      8.85 o 
  -8 -11   2        2.15        1.59      2.61 o 
  -7 -11   2       31.54       32.85      3.55 o 
  -6 -11   2      492.55      473.63      8.59 o 
  -5 -11   2      655.84      646.49     10.09 o 
  -4 -11   2       34.37       37.32      3.40 o 
  -3 -11   2      121.24      102.42      5.86 o 
  -2 -11   2      631.34      625.80     10.20 o 
  -1 -11   2      684.31      701.76     11.06 o 
   0 -11   2       97.80      100.15      4.90 o 
   1 -11   2        0.26       -2.42      3.01 o 
   2 -11   2       59.73       59.99      7.75 o 
   3 -11   2      268.72      265.07     11.86 o 
   4 -11   2        0.82       -4.93      4.93 o 
   5 -11   2        0.36       -2.89      8.30 o 
 -11 -10   2       10.13       10.06      3.98 o 
 -10 -10   2      109.86       98.80      5.53 o 
  -9 -10   2      667.49      679.65     11.45 o 
  -8 -10   2       49.37       54.04      3.98 o 
  -7 -10   2       90.26       84.50      4.37 o 
  -6 -10   2     1406.43     1422.94     25.35 o 
  -5 -10   2     2307.84     2290.77     24.44 o 
  -4 -10   2     1433.54     1379.88     16.25 o 
  -3 -10   2     1257.61     1260.96     17.99 o 
  -2 -10   2     1203.54     1233.11     17.90 o 
  -1 -10   2     1988.86     2026.72     22.35 o 
   0 -10   2     1277.32     1316.78     18.64 o 
   1 -10   2     1266.72     1296.64     16.62 o 
   2 -10   2      395.91      421.36     10.46 o 
   3 -10   2       23.08       29.05      5.73 o 
   4 -10   2        9.87        8.30      5.19 o 
   5 -10   2      399.43      374.38     20.56 o 
   6 -10   2      158.96      153.29     15.15 o 
 -12  -9   2        2.66        8.84      6.12 o 
 -11  -9   2        0.13       -3.57      3.57 o 
 -10  -9   2       12.66        4.50      3.61 o 
  -9  -9   2      179.83      180.04      7.18 o 
  -8  -9   2        1.48        4.38      3.53 o 
  -7  -9   2       21.12       16.07      3.12 o 
  -6  -9   2      113.92      102.87      4.45 o 
  -5  -9   2       12.07       18.20      2.35 o 
  -4  -9   2       38.00       36.11      2.61 o 
  -3  -9   2        6.91       12.66      3.33 o 
  -2  -9   2      290.56      301.13      5.87 o 
  -1  -9   2      277.10      262.09      6.16 o 
   0  -9   2      482.22      498.66      9.25 o 
   1  -9   2       66.88       71.83      3.48 o 
   2  -9   2        0.45        3.66      2.80 o 
   3  -9   2      107.09       94.62      6.18 o 
   4  -9   2        0.60       -1.13      3.53 o 
   5  -9   2       40.73       40.88      4.96 o 
   6  -9   2       16.53       18.75      9.02 o 
   7  -9   2        0.01        0.36      8.66 o 
 -12  -8   2      498.80      559.41     42.56 o 
 -11  -8   2       29.09       31.36      5.83 o 
 -10  -8   2       28.76       26.19      3.96 o 
  -9  -8   2      508.14      515.62      9.77 o 
  -8  -8   2      797.50      792.08     11.86 o 
  -7  -8   2      504.42      505.49      7.63 o 
  -6  -8   2      186.23      200.02      6.36 o 
  -5  -8   2     2134.60     2150.93     20.29 o 
  -4  -8   2     2858.86     2753.68     24.71 o 
  -3  -8   2     3782.83     3840.99     37.40 o 
  -2  -8   2     6902.84     7048.45     58.37 o 
  -1  -8   2     3078.99     3003.94     26.76 o 
   0  -8   2      837.88      812.97     10.10 o 
   1  -8   2     1563.41     1580.89     16.08 o 
   2  -8   2     3351.63     3440.52     31.06 o 
   3  -8   2     1528.95     1639.52     19.60 o 
   4  -8   2        2.26        6.70      3.44 o 
   5  -8   2       55.10       50.26      5.05 o 
   6  -8   2      516.49      509.28     15.53 o 
   7  -8   2      236.65      229.14     12.37 o 
   8  -8   2       45.94       44.14      7.64 o 
 -12  -7   2      139.35      129.84     14.43 o 
 -11  -7   2        6.88        1.73      3.60 o 
 -10  -7   2      225.44      209.26      7.01 o 
  -9  -7   2      471.03      460.92      9.13 o 
  -8  -7   2      374.83      361.33     13.00 o 
  -7  -7   2      650.35      634.80     12.12 o 
  -6  -7   2     1321.35     1263.83     18.11 o 
  -5  -7   2     1497.22     1463.98     17.39 o 
  -4  -7   2      436.82      476.55      7.19 o 
  -3  -7   2       67.34       61.68      2.10 o 
  -2  -7   2      700.13      664.41      7.76 o 
  -1  -7   2      587.62      597.26      7.39 o 
   0  -7   2      305.28      333.81      5.05 o 
   1  -7   2      179.38      203.66      4.67 o 
   2  -7   2      456.34      451.34      7.60 o 
   3  -7   2      794.83      787.99     11.58 o 
   4  -7   2      387.57      419.77      8.41 o 
   5  -7   2      922.75      960.47     17.94 o 
   6  -7   2      461.46      447.79     14.28 o 
   7  -7   2      164.23      141.17      9.80 o 
   8  -7   2      240.06      229.51     20.92 o 
   9  -7   2      144.51      115.85     10.33 o 
 -12  -6   2       91.88       92.33     12.98 o 
 -11  -6   2      237.48      226.66     15.33 o 
 -10  -6   2       41.45       35.91      4.12 o 
  -9  -6   2      444.63      421.07      9.21 o 
  -8  -6   2      113.41      116.15      4.12 o 
  -7  -6   2      416.02      423.92      6.61 o 
  -6  -6   2      287.41      293.18      4.33 o 
  -5  -6   2     1851.58     1843.49     17.34 o 
  -4  -6   2     1086.62     1058.29      9.96 o 
  -3  -6   2     1324.34     1326.53     10.58 o 
  -2  -6   2     4099.12     3962.83     30.58 o 
  -1  -6   2     9095.58     9206.77     63.48 o 
   0  -6   2     7957.94     8328.21     61.86 o 
   1  -6   2       56.16       38.80      2.07 o 
   2  -6   2      703.94      672.51      8.50 o 
   3  -6   2     2021.20     2058.33     22.34 o 
   4  -6   2      327.25      350.11      7.49 o 
   5  -6   2      157.04      145.88      5.83 o 
   6  -6   2        9.25        3.83      3.23 o 
   7  -6   2       64.61       65.52      7.40 o 
   8  -6   2      145.39      134.53     10.05 o 
   9  -6   2        1.19       -3.07      6.12 o 
  10  -6   2       57.97       56.46      8.93 o 
 -12  -5   2      433.17      417.30     22.72 o 
 -11  -5   2      136.46      124.70      9.03 o 
 -10  -5   2      583.24      577.53     14.58 o 
  -9  -5   2      953.42      989.56     13.80 o 
  -8  -5   2      567.56      586.07      8.58 o 
  -7  -5   2     1181.22     1187.06     12.90 o 
  -6  -5   2      750.53      677.72      8.35 o 
  -5  -5   2     3664.93     3382.12     26.77 o 
  -4  -5   2     6344.10     6438.81     48.80 o 
  -3  -5   2     5990.43     6199.23     46.80 o 
  -2  -5   2     1775.86     1710.45     12.99 o 
  -1  -5   2     2116.08     2163.30     16.20 o 
   0  -5   2     2724.53     2660.07     21.25 o 
   1  -5   2     2410.89     2475.33     20.07 o 
   2  -5   2     1591.74     1606.35     13.99 o 
   3  -5   2     1447.50     1447.57     14.52 o 
   4  -5   2      863.28      859.14     10.24 o 
   5  -5   2     1035.76     1017.85     11.91 o 
   6  -5   2     1686.10     1688.30     47.69 o 
   7  -5   2     1769.48     1810.45     32.64 o 
   8  -5   2      107.91      101.49      8.66 o 
   9  -5   2      132.14      124.34     10.07 o 
  10  -5   2      620.98      609.26     19.38 o 
 -12  -4   2      257.74      271.95     19.48 o 
 -11  -4   2        5.01        0.72      7.57 o 
 -10  -4   2        3.16       -0.46      3.17 o 
  -9  -4   2      216.38      220.16      6.00 o 
  -8  -4   2     1314.86     1261.19     14.12 o 
  -7  -4   2      526.70      527.80      7.75 o 
  -6  -4   2       23.17       24.70      1.88 o 
  -5  -4   2        6.38        7.98      1.37 o 
  -4  -4   2      485.97      441.92      4.43 o 
  -3  -4   2     1705.64     1779.26     14.76 o 
  -2  -4   2      166.27      141.95      3.48 o 
  -1  -4   2       86.83       64.98      2.07 o 
   0  -4   2     3955.56     3963.26     27.85 o 
   1  -4   2     1853.96     1778.54     12.71 o 
   2  -4   2        0.03        4.29      1.29 o 
   3  -4   2      166.88      179.70      5.40 o 
   4  -4   2      766.45      717.21      9.75 o 
   5  -4   2       40.95       44.99      2.79 o 
   6  -4   2       19.73        6.60      3.17 o 
   7  -4   2      287.69      281.35     11.73 o 
   8  -4   2       41.38       41.27      6.63 o 
   9  -4   2        0.07       -0.18      5.61 o 
  10  -4   2       19.68       20.17      7.27 o 
  11  -4   2       42.50       30.17      8.15 o 
 -12  -3   2      393.96      357.43     21.28 o 
 -11  -3   2      181.52      173.32     10.58 o 
 -10  -3   2       31.86       28.05      4.71 o 
  -9  -3   2      474.74      470.26      7.90 o 
  -8  -3   2     2812.42     2802.39     27.74 o 
  -7  -3   2     4251.93     4262.08     33.88 o 
  -6  -3   2      582.08      596.96      9.52 o 
  -5  -3   2     1942.52     1925.91     15.03 o 
  -4  -3   2     2369.63     2170.97     16.34 o 
  -3  -3   2     3016.53     2856.30     20.69 o 
  -2  -3   2     2373.60     2283.50     16.62 o 
  -1  -3   2    10772.34    11016.27     80.29 o 
   0  -3   2     1770.98     1613.52     11.36 o 
   1  -3   2     1117.13     1071.27      8.08 o 
   2  -3   2     2185.67     2165.29     14.19 o 
   3  -3   2     9126.58     9262.67     74.79 o 
   4  -3   2     3782.13     3824.97     32.83 o 
   5  -3   2      943.45      976.54     11.45 o 
   6  -3   2     2974.16     2858.28     34.86 o 
   7  -3   2     4194.50     4101.08     60.83 o 
   8  -3   2     1616.97     1630.73     25.62 o 
   9  -3   2      760.07      738.92     18.87 o 
  10  -3   2      502.17      507.35     16.32 o 
  11  -3   2      476.46      482.39     17.32 o 
 -12  -2   2      378.44      383.39     23.08 o 
 -11  -2   2     1726.28     1725.06     32.99 o 
 -10  -2   2      688.30      679.69     17.55 o 
  -9  -2   2       73.67       72.25      5.33 o 
  -8  -2   2     2112.71     2049.68     20.38 o 
  -7  -2   2     1931.29     1918.34     17.12 o 
  -6  -2   2      798.87      758.81      8.23 o 
  -5  -2   2     2007.24     1932.07     16.37 o 
  -4  -2   2     2164.41     2252.35     16.97 o 
  -3  -2   2      158.81      169.40      2.81 o 
  -2  -2   2     8808.24     9091.86     77.62 o 
  -1  -2   2     6218.24     6196.81     42.80 o 
   0  -2   2      286.32      261.85      3.03 o 
   1  -2   2    10998.90    11346.00     77.23 o 
   2  -2   2      126.18      157.27      2.52 o 
   3  -2   2     1559.24     1530.13     13.20 o 
   4  -2   2     1725.60     1651.68     15.42 o 
   5  -2   2     2225.44     2301.18     24.68 o 
   6  -2   2      241.83      226.65      6.61 o 
   7  -2   2     1057.06      963.18     13.67 o 
   8  -2   2      169.61      154.07      7.60 o 
   9  -2   2      450.49      420.16     11.48 o 
  10  -2   2      268.83      240.97     11.99 o 
  11  -2   2       38.23       42.90      7.49 o 
  12  -2   2       61.38       59.41      9.03 o 
 -12  -1   2       17.08       11.49     11.54 o 
 -11  -1   2      702.62      666.22     22.18 o 
 -10  -1   2      447.15      456.65     22.54 o 
  -9  -1   2       16.59       18.41      5.48 o 
  -8  -1   2       97.89      104.88      5.08 o 
  -7  -1   2     1696.27     1642.01     16.55 o 
  -6  -1   2     2026.43     2038.24     17.62 o 
  -5  -1   2      828.53      803.25      8.31 o 
  -4  -1   2      997.56      998.63      8.75 o 
  -3  -1   2     3919.68     4049.13     26.66 o 
  -2  -1   2     1297.27     1225.35     11.84 o 
  -1  -1   2     5750.96     5690.98     46.66 o 
   0  -1   2     1571.97     1469.27     17.66 o 
   1  -1   2     9612.33     9405.08     63.37 o 
   2  -1   2     4002.71     3950.43     25.42 o 
   3  -1   2     4023.55     3906.76     27.42 o 
   4  -1   2     3602.29     3498.41     33.36 o 
   5  -1   2     8442.83     8786.52     79.78 o 
   6  -1   2     2230.54     2227.55     23.68 o 
   7  -1   2      805.32      754.54     11.30 o 
   8  -1   2     2498.52     2470.94     60.70 o 
   9  -1   2     1107.46     1114.72     23.19 o 
  10  -1   2      187.62      204.61     10.96 o 
  11  -1   2      306.19      302.80     13.34 o 
  12  -1   2      205.06      210.79     12.62 o 
 -12   0   2      171.90      167.12     11.72 o 
 -11   0   2      548.20      566.21     17.83 o 
 -10   0   2     1660.05     1652.01     31.73 o 
  -9   0   2     2727.02     2645.13     43.60 o 
  -8   0   2     3700.58     3643.41     37.87 o 
  -7   0   2     1317.68     1350.75     16.82 o 
  -6   0   2      786.99      779.25     11.02 o 
  -5   0   2     1974.69     1932.61     16.73 o 
  -4   0   2     6237.11     6330.11     47.51 o 
  -3   0   2     1588.61     1557.86     11.43 o 
  -2   0   2       93.50      138.75      2.21 o 
  -1   0   2     4327.68     4411.21     40.03 o 
   0   0   2     2313.79     2251.76     14.08 o 
   1   0   2    24089.21    23218.54    121.12 o 
   2   0   2    13774.79    13334.73     84.96 o 
   3   0   2      372.50      351.92      4.21 o 
   4   0   2     2481.78     2422.40     19.41 o 
   5   0   2     6942.91     6790.34     50.58 o 
   6   0   2     3087.29     3012.19     34.88 o 
   7   0   2     4480.37     4469.38     47.01 o 
   8   0   2     1153.56     1168.24     13.71 o 
   9   0   2      175.39      161.06      6.61 o 
  10   0   2      457.04      445.31     14.79 o 
  11   0   2      722.64      707.84     18.97 o 
  12   0   2       71.38       71.28      8.52 o 
 -11   1   2      213.33      221.20     12.49 o 
 -10   1   2      275.81      255.97     12.49 o 
  -9   1   2      387.24      370.47     13.64 o 
  -8   1   2      784.56      815.19     15.10 o 
  -7   1   2      259.41      254.94      7.01 o 
  -6   1   2      452.31      462.76      7.47 o 
  -5   1   2        7.53       10.02      2.47 o 
  -4   1   2       66.57       68.66      3.22 o 
  -3   1   2      155.91      195.70      5.27 o 
  -2   1   2      956.63     1111.97      8.96 o 
  -1   1   2       16.77       14.16      1.22 o 
   0   1   2      594.60      633.20      3.89 o 
   1   1   2       58.13       59.79      0.92 o 
   2   1   2      207.30      190.45      1.83 o 
   3   1   2       38.82       37.70      1.32 o 
   4   1   2      678.26      743.95      5.78 o 
   5   1   2     2527.23     2435.70     18.31 o 
   6   1   2     2280.92     2214.14     18.45 o 
   7   1   2      828.50      855.31     10.27 o 
   8   1   2      624.88      645.00     11.81 o 
   9   1   2      998.46     1022.52     14.34 o 
  10   1   2      450.57      438.13     11.17 o 
  11   1   2        0.24       -5.44      5.44 o 
  12   1   2       29.35       25.65      8.48 o 
  13   1   2        6.12       -6.85      9.02 o 
 -11   2   2      568.06      592.53     18.99 o 
 -10   2   2      836.27      828.98     21.80 o 
  -9   2   2      743.60      708.51     18.85 o 
  -8   2   2     2429.43     2403.86     65.71 o 
  -7   2   2     5244.61     5201.54     60.37 o 
  -6   2   2     3966.93     3984.38     40.04 o 
  -5   2   2      489.83      488.69      7.28 o 
  -4   2   2      217.91      242.19      4.09 o 
  -3   2   2    10125.75    10567.57     72.07 o 
  -2   2   2    14019.37    14803.55     95.26 o 
  -1   2   2     3508.75     3908.39     27.20 o 
   0   2   2     1942.70     2306.78     15.05 o 
   1   2   2     8365.68     8564.82    101.72 o 
   2   2   2     4753.89     4808.08     36.80 o 
   3   2   2     4306.14     4169.57     23.22 o 
   4   2   2     8814.58     8704.78     47.75 o 
   5   2   2     8852.15     9068.13     55.01 o 
   6   2   2      850.20      744.77      6.51 o 
   7   2   2     3483.63     3417.52     35.19 o 
   8   2   2     4886.31     4897.16     47.92 o 
   9   2   2     1028.50     1050.39     17.86 o 
  10   2   2      470.60      484.31     11.35 o 
  11   2   2      417.36      421.26     13.96 o 
  12   2   2      368.53      365.00     20.56 o 
  13   2   2      211.22      276.27     20.20 o 
 -11   3   2      236.24      238.24     14.14 o 
 -10   3   2      345.99      354.73     14.92 o 
  -9   3   2      157.65      157.95     10.28 o 
  -8   3   2      121.98      112.90      8.42 o 
  -7   3   2      171.97      177.30      7.84 o 
  -6   3   2     1770.29     1763.21     18.55 o 
  -5   3   2      355.74      363.74      5.49 o 
  -4   3   2      367.99      389.20      5.39 o 
  -3   3   2     1211.59     1197.12     11.99 o 
  -2   3   2     2880.86     3348.85     24.14 o 
  -1   3   2     2500.53     2732.15     19.55 o 
   0   3   2    14135.86    15037.26     85.39 o 
   1   3   2     6710.78     7037.43     64.28 o 
   2   3   2      709.12      783.92     10.90 o 
   3   3   2      131.69      147.26      2.23 o 
   4   3   2      836.13      774.38      6.22 o 
   5   3   2       18.52       25.16      1.58 o 
   6   3   2      244.06      213.24      3.58 o 
   7   3   2      158.52      138.68      2.91 o 
   8   3   2       57.63       44.49      2.58 o 
   9   3   2       40.52       24.81      3.44 o 
  10   3   2        2.06        3.75      3.74 o 
  11   3   2       26.37       13.71      5.34 o 
  12   3   2        8.77       12.62      9.38 o 
  13   3   2       64.45       66.72     12.62 o 
 -10   4   2     1010.03     1008.55     45.08 o 
  -9   4   2      496.77      509.29     16.70 o 
  -8   4   2      405.95      375.29     18.39 o 
  -7   4   2      702.66      655.72     16.96 o 
  -6   4   2     2566.28     2579.05     33.44 o 
  -5   4   2     2009.62     2001.36     17.86 o 
  -4   4   2      636.71      660.69     11.25 o 
  -3   4   2      686.39      723.52      8.55 o 
  -2   4   2     1347.76     1301.39     12.71 o 
  -1   4   2     2589.58     2730.85     19.69 o 
   0   4   2      113.47      104.89      2.29 o 
   1   4   2        8.67       23.70      1.81 o 
   2   4   2     7197.03     7379.34    137.42 o 
   3   4   2     1269.13     1305.88     38.05 o 
   4   4   2     2087.93     2011.53     17.48 o 
   5   4   2    12646.22    12799.28     94.41 o 
   6   4   2     4193.14     4203.48     41.07 o 
   7   4   2     1507.65     1488.91     12.34 o 
   8   4   2     1843.73     1798.51     15.98 o 
   9   4   2     1730.79     1702.21     19.35 o 
  10   4   2     1301.66     1304.80     19.16 o 
  11   4   2        5.99        6.97      5.08 o 
  12   4   2       48.79       32.57      6.63 o 
  13   4   2      402.14      431.00     22.72 o 
 -10   5   2      496.96      521.72     18.74 o 
  -9   5   2      422.46      418.79     15.81 o 
  -8   5   2      259.09      251.59     11.99 o 
  -7   5   2      631.05      620.48     22.36 o 
  -6   5   2      266.90      294.78     20.63 o 
  -5   5   2      259.25      247.45      7.02 o 
  -4   5   2     3130.37     3245.71     38.40 o 
  -3   5   2     4913.01     4925.95     64.80 o 
  -2   5   2      538.47      502.95      6.83 o 
  -1   5   2        4.91        3.84      1.16 o 
   0   5   2     5483.15     5702.83     46.72 o 
   1   5   2     9415.01     9812.54     78.27 o 
   2   5   2     4058.92     4147.36     80.79 o 
   3   5   2     5849.75     6251.52    118.66 o 
   4   5   2     2037.91     2114.28     39.49 o 
   5   5   2      679.83      627.53     11.47 o 
   6   5   2      963.87      937.24      9.87 o 
   7   5   2      323.51      345.91      7.34 o 
   8   5   2       40.71       41.53      2.25 o 
   9   5   2      275.73      271.92      5.55 o 
  10   5   2      113.59      115.16      7.49 o 
  11   5   2        4.72       -0.27      4.71 o 
  12   5   2      494.34      520.13     27.77 o 
  13   5   2      533.27      532.71     24.16 o 
  -9   6   2      273.00      256.20     34.99 o 
  -8   6   2      393.55      412.10     23.08 o 
  -7   6   2        0.28        2.16      5.36 o 
  -6   6   2       14.96       16.77      5.36 o 
  -5   6   2     1420.04     1445.00     29.21 o 
  -4   6   2     1231.55     1231.08     18.31 o 
  -3   6   2       51.49       47.08      3.79 o 
  -2   6   2     1007.30     1045.18     12.74 o 
  -1   6   2       78.72       78.16      2.89 o 
   0   6   2       20.96       16.78      1.43 o 
   1   6   2       58.02       54.30      1.97 o 
   2   6   2      559.54      576.48      9.38 o 
   3   6   2       55.99       52.66      6.49 o 
   4   6   2      314.88      314.93      9.29 o 
   5   6   2     1244.99     1248.91     13.66 o 
   6   6   2     2504.10     2426.02     23.06 o 
   7   6   2     1112.84     1102.49     10.63 o 
   8   6   2       23.76       23.59      2.22 o 
   9   6   2       61.77       54.57      3.72 o 
  10   6   2     1391.42     1389.44     32.45 o 
  11   6   2      190.80      186.63     10.07 o 
  12   6   2        0.60       -4.77      5.48 o 
  13   6   2       20.72       28.10      7.01 o 
  -8   7   2      457.31      413.34     15.42 o 
  -7   7   2      660.72      656.66     24.89 o 
  -6   7   2      973.18      991.40     22.18 o 
  -5   7   2      872.29      813.81     18.60 o 
  -4   7   2       25.52       28.22      4.07 o 
  -3   7   2     2481.63     2542.06     26.94 o 
  -2   7   2     8146.14     8462.27     78.47 o 
  -1   7   2     4729.26     4850.28     41.31 o 
   0   7   2     1334.04     1419.33     15.58 o 
   1   7   2     4119.34     4335.59     35.88 o 
   2   7   2     5657.44     5711.89     52.18 o 
   3   7   2     3971.59     3952.60     80.07 o 
   4   7   2      734.02      692.85     21.64 o 
   5   7   2     1796.09     1903.71     23.56 o 
   6   7   2     1942.99     1939.15     17.85 o 
   7   7   2      446.57      447.04      6.99 o 
   8   7   2       13.23       16.40      2.45 o 
   9   7   2     1661.53     1663.92     27.61 o 
  10   7   2      522.21      526.78      9.53 o 
  11   7   2       67.12       59.08      4.50 o 
  12   7   2      310.81      338.55     26.15 o 
  13   7   2      794.92      856.93     29.94 o 
  -8   8   2       42.05       29.58     10.82 o 
  -7   8   2      151.22      129.84     14.43 o 
  -6   8   2       33.61       31.42      6.50 o 
  -5   8   2      805.56      814.96     41.84 o 
  -4   8   2      451.32      415.66     22.00 o 
  -3   8   2       23.94       23.75      3.08 o 
  -2   8   2      142.13      150.01      5.35 o 
  -1   8   2     2579.15     2593.41     26.52 o 
   0   8   2     1918.50     1916.93     20.53 o 
   1   8   2      882.87      925.02      9.71 o 
   2   8   2      823.21      803.70      8.16 o 
   3   8   2        7.97        6.18      1.71 o 
   4   8   2      121.20      108.56     10.10 o 
   5   8   2     1873.52     1925.64     32.39 o 
   6   8   2        9.13        6.23      1.79 o 
   7   8   2     1038.05     1022.83     10.62 o 
   8   8   2      288.51      270.10      9.81 o 
   9   8   2      649.07      656.87      9.68 o 
  10   8   2       38.07       30.28      3.70 o 
  11   8   2        6.63        0.22      3.31 o 
  12   8   2       57.99       64.46      5.62 o 
  13   8   2       31.92       38.29      7.27 o 
  -7   9   2       28.53       31.38     10.46 o 
  -6   9   2      367.46      358.87     20.20 o 
  -5   9   2     1334.66     1269.56     37.87 o 
  -4   9   2      506.97      568.06     22.36 o 
  -3   9   2      161.78      174.20      7.69 o 
  -2   9   2      274.75      294.27      8.69 o 
  -1   9   2     2142.61     2248.52     32.84 o 
   0   9   2      907.61      963.27     12.71 o 
   1   9   2     1039.73     1058.27     11.23 o 
   2   9   2      852.62      859.05      9.09 o 
   3   9   2     2003.09     2000.78     20.02 o 
   4   9   2     1052.57     1054.52     13.48 o 
   5   9   2      767.72      771.02     13.71 o 
   6   9   2      410.99      392.12      6.43 o 
   7   9   2      259.68      255.89      6.46 o 
   8   9   2       22.75       26.53      2.41 o 
   9   9   2      374.63      354.25      6.45 o 
  10   9   2      282.72      285.39      8.23 o 
  11   9   2      390.29      366.61     11.20 o 
  12   9   2      126.54      122.18      5.92 o 
  13   9   2      220.11      227.60     12.11 o 
  -6  10   2        4.34       10.82      9.38 o 
  -5  10   2       58.52       76.82     11.54 o 
  -4  10   2      586.91      600.52     24.16 o 
  -3  10   2      992.34      995.53     21.42 o 
  -2  10   2      947.99      985.44     16.49 o 
  -1  10   2      383.18      396.11      9.68 o 
   0  10   2      271.44      275.66      8.20 o 
   1  10   2     2610.66     2589.79     31.25 o 
   2  10   2     3043.02     3073.80     30.12 o 
   3  10   2      200.05      184.30      4.18 o 
   4  10   2        1.47        0.74      1.59 o 
   5  10   2      382.08      376.70      6.69 o 
   6  10   2     1948.38     1959.13     25.64 o 
   7  10   2      826.70      837.02     27.23 o 
   8  10   2        0.78        1.31      1.97 o 
   9  10   2      379.69      390.13      6.67 o 
  10  10   2      108.25      108.89      5.20 o 
  11  10   2       94.41       84.25      5.03 o 
  12  10   2      130.02      110.76      6.70 o 
  -5  11   2        7.46        3.25      8.66 o 
  -4  11   2      304.62      299.72     18.03 o 
  -3  11   2      280.77      302.24     17.31 o 
  -2  11   2       13.62       18.60      5.59 o 
  -1  11   2      242.03      251.10      8.57 o 
   0  11   2      435.85      471.27     12.27 o 
   1  11   2      920.55      927.52     14.87 o 
   2  11   2       33.97       39.11      3.02 o 
   3  11   2       27.84       23.50      2.65 o 
   4  11   2        8.30        8.65      2.50 o 
   5  11   2       66.85       56.80      5.05 o 
   6  11   2      130.82      137.86      5.67 o 
   7  11   2       76.16       76.13      5.04 o 
   8  11   2       41.97       39.45      2.54 o 
   9  11   2        4.11        0.88      2.31 o 
  10  11   2       11.88        8.43      3.11 o 
  11  11   2      125.14      100.92     13.70 o 
  12  11   2      157.64      178.92     12.42 o 
  -4  12   2       73.53       78.63     12.62 o 
  -3  12   2      262.48      267.98     17.31 o 
  -2  12   2      753.15      760.28     19.22 o 
  -1  12   2      795.48      816.90     16.41 o 
   0  12   2      682.68      719.01     13.81 o 
   1  12   2      340.52      335.72      9.09 o 
   2  12   2      485.10      490.18     10.24 o 
   3  12   2     2279.94     2279.97     23.91 o 
   4  12   2     1249.23     1231.44     20.04 o 
   5  12   2        5.43        5.14      2.40 o 
   6  12   2       26.24       35.22      3.18 o 
   7  12   2      602.29      634.32     12.18 o 
   8  12   2      451.74      446.28      8.23 o 
   9  12   2      241.73      235.99      7.20 o 
  10  12   2      380.79      397.95     10.23 o 
  11  12   2      438.88      474.81     11.39 o 
  -2  13   2       32.28       48.63      7.64 o 
  -1  13   2        3.31       12.79      5.89 o 
   0  13   2       43.35       31.45      4.83 o 
   1  13   2        0.03        0.75      3.56 o 
   2  13   2       17.72       21.60      3.81 o 
   3  13   2      150.72      152.65      6.35 o 
   4  13   2       14.31       11.89      2.59 o 
   5  13   2      291.17      281.96     11.03 o 
   6  13   2      332.95      322.76      8.38 o 
   7  13   2        0.65       -1.81      4.51 o 
   8  13   2       11.41        7.99      3.51 o 
   9  13   2       31.80       36.21      5.16 o 
  10  13   2       52.75       52.77      5.98 o 
   0  14   2      844.09      872.74     21.72 o 
   1  14   2      428.65      421.86     11.41 o 
   2  14   2       12.44       12.82      3.89 o 
   3  14   2       31.34       36.62      4.19 o 
   4  14   2      606.96      626.38     11.89 o 
   5  14   2      831.90      818.13     17.10 o 
   6  14   2       73.88       64.59      6.13 o 
   7  14   2      128.00      125.79     11.80 o 
   8  14   2      263.90      264.68     12.44 o 
   9  14   2      256.61      269.76     16.33 o 
   3  15   2      361.37      355.30     12.81 o 
   4  15   2       10.93        3.88      9.74 o 
   5  15   2        3.23        7.79      4.48 o 
   6  15   2      329.88      329.00     14.69 o 
   7  15   2      413.32      412.36     18.57 o 
  -7 -14   3      252.94      252.76      9.32 o 
  -6 -14   3      202.89      192.16      8.41 o 
  -5 -14   3      171.64      171.22      8.07 o 
  -4 -14   3      354.69      377.22      9.07 o 
  -3 -14   3       80.20       73.60      5.79 o 
  -2 -14   3      149.72      150.88      6.63 o 
  -1 -14   3      234.82      228.61     16.48 o 
   0 -14   3      257.87      247.90     11.19 o 
  -9 -13   3        0.54        4.45      4.58 o 
  -8 -13   3        7.54        7.07      4.32 o 
  -7 -13   3        2.72        0.00      4.05 o 
  -6 -13   3        1.09        1.78      4.22 o 
  -5 -13   3       87.06       75.94      4.70 o 
  -4 -13   3       53.38       51.39      4.37 o 
  -3 -13   3      115.16      107.97      4.74 o 
  -2 -13   3        0.04        4.78      3.31 o 
  -1 -13   3        8.57        6.34      3.96 o 
   0 -13   3        4.55        2.45      4.07 o 
   1 -13   3       28.40       32.77      6.89 o 
   2 -13   3       17.74       23.62      6.89 o 
 -10 -12   3      134.38      137.27      7.80 o 
  -9 -12   3      683.15      732.84     15.29 o 
  -8 -12   3      382.11      425.61      8.33 o 
  -7 -12   3       68.52       65.82      4.50 o 
  -6 -12   3      209.23      192.47      6.43 o 
  -5 -12   3      625.09      640.07     10.84 o 
  -4 -12   3      207.51      212.85      6.62 o 
  -3 -12   3      217.66      193.76      6.69 o 
  -2 -12   3     1410.80     1426.07     29.83 o 
  -1 -12   3      466.68      512.66     14.94 o 
   0 -12   3       89.65       76.49      5.71 o 
   1 -12   3      458.65      432.45     11.34 o 
   2 -12   3     1342.49     1358.05     27.80 o 
   3 -12   3      343.53      357.89     16.41 o 
   4 -12   3       13.12       25.61     10.10 o 
 -10 -11   3       35.92       40.27      4.69 o 
  -9 -11   3      343.90      348.42      7.89 o 
  -8 -11   3        2.62        7.72      2.96 o 
  -7 -11   3        0.44       -2.81      2.90 o 
  -6 -11   3       90.41       91.17      4.65 o 
  -5 -11   3      214.55      212.06      6.31 o 
  -4 -11   3        7.98       10.60      2.96 o 
  -3 -11   3      197.16      188.26      6.08 o 
  -2 -11   3      802.39      823.65     12.24 o 
  -1 -11   3      779.36      771.55     12.02 o 
   0 -11   3      255.83      276.18      7.49 o 
   1 -11   3      878.19      907.40     16.09 o 
   2 -11   3      590.64      606.09     16.67 o 
   3 -11   3      204.79      228.53     12.98 o 
   4 -11   3      152.68      187.94     10.96 o 
   5 -11   3      159.26      149.32     15.15 o 
 -11 -10   3      104.83      114.61      6.40 o 
 -10 -10   3       27.57       30.25      4.36 o 
  -9 -10   3      187.29      183.24      7.08 o 
  -8 -10   3      238.56      234.89      6.23 o 
  -7 -10   3       55.53       59.99      5.40 o 
  -6 -10   3      328.45      332.55      8.33 o 
  -5 -10   3      695.69      707.61     10.78 o 
  -4 -10   3       14.99       14.22      4.22 o 
  -3 -10   3       32.53       31.30      4.37 o 
  -2 -10   3      206.29      204.35      8.28 o 
  -1 -10   3     1019.50     1021.13     13.90 o 
   0 -10   3      353.62      338.66     11.03 o 
   1 -10   3        0.36        1.49      2.97 o 
   2 -10   3      134.29      145.48      8.81 o 
   3 -10   3      427.82      406.81     13.64 o 
   4 -10   3      624.27      649.92     17.29 o 
   5 -10   3       45.93       56.26     10.82 o 
   6 -10   3        0.21        7.57      9.38 o 
 -11  -9   3      232.73      246.86     11.34 o 
 -10  -9   3      353.52      395.41      9.61 o 
  -9  -9   3     1191.73     1225.81     18.19 o 
  -8  -9   3      195.03      209.62      6.71 o 
  -7  -9   3       48.99       56.49      3.49 o 
  -6  -9   3      647.77      651.71     10.25 o 
  -5  -9   3     1022.52     1002.95     13.18 o 
  -4  -9   3        1.89       -1.00      2.40 o 
  -3  -9   3      568.24      558.84      8.96 o 
  -2  -9   3     1865.77     1838.39     24.39 o 
  -1  -9   3     1095.57     1152.19     12.62 o 
   0  -9   3     1420.77     1426.50     16.96 o 
   1  -9   3     1661.86     1653.31     17.33 o 
   2  -9   3     1323.88     1344.74     15.31 o 
   3  -9   3      877.10      936.77     16.16 o 
   4  -9   3      474.71      518.89     11.93 o 
   5  -9   3      489.75      493.15     12.02 o 
   6  -9   3      443.06      439.30     22.00 o 
   7  -9   3       88.12       95.22     13.34 o 
 -12  -8   3      156.69      192.60     17.31 o 
 -11  -8   3        2.04       -2.70      4.44 o 
 -10  -8   3        0.98       -1.97      3.50 o 
  -9  -8   3       14.20        6.93      4.53 o 
  -8  -8   3      106.86       89.89      4.77 o 
  -7  -8   3       74.36       66.23      3.25 o 
  -6  -8   3      733.48      705.52     10.59 o 
  -5  -8   3       73.34       71.99      4.37 o 
  -4  -8   3      229.81      225.65      5.03 o 
  -3  -8   3       31.83       25.46      1.89 o 
  -2  -8   3      586.95      597.47      7.14 o 
  -1  -8   3        4.41        8.64      2.34 o 
   0  -8   3      396.84      376.32      6.48 o 
   1  -8   3      539.75      518.96      7.96 o 
   2  -8   3       12.55       22.29      2.98 o 
   3  -8   3       10.04       12.96      3.27 o 
   4  -8   3      338.09      335.01      9.36 o 
   5  -8   3       30.34       24.34      4.30 o 
   6  -8   3        0.04       -5.22      5.22 o 
   7  -8   3        5.17        8.53      6.50 o 
   8  -8   3       72.50       75.11     12.98 o 
 -12  -7   3      588.82      565.17     25.25 o 
 -11  -7   3      651.32      695.42     39.13 o 
 -10  -7   3      222.28      183.99      7.19 o 
  -9  -7   3      349.91      307.49     11.92 o 
  -8  -7   3      525.25      545.71      9.83 o 
  -7  -7   3       23.09       24.09      2.49 o 
  -6  -7   3      202.07      194.67      4.29 o 
  -5  -7   3      321.33      338.22      5.18 o 
  -4  -7   3      441.23      451.54      6.05 o 
  -3  -7   3     1578.13     1580.53     14.01 o 
  -2  -7   3      357.32      343.58      4.97 o 
  -1  -7   3     2351.52     2281.96     21.17 o 
   0  -7   3     5108.20     5167.19     43.61 o 
   1  -7   3     1002.29     1040.68     11.65 o 
   2  -7   3     3743.87     3799.96     33.67 o 
   3  -7   3     5456.16     5401.04     52.48 o 
   4  -7   3     1364.13     1463.75     18.19 o 
   5  -7   3       62.74       66.38      4.93 o 
   6  -7   3      984.05      976.48     23.80 o 
   7  -7   3     1030.88     1034.18     26.51 o 
   8  -7   3      111.66      111.46      9.69 o 
   9  -7   3        1.46        1.44      6.63 o 
 -12  -6   3      180.56      191.52     16.59 o 
 -11  -6   3       56.09       42.56     10.10 o 
 -10  -6   3      548.39      553.86     10.88 o 
  -9  -6   3      895.41      870.70     13.33 o 
  -8  -6   3      223.84      219.37      5.66 o 
  -7  -6   3      125.94      128.68      4.43 o 
  -6  -6   3      166.24      155.26      4.35 o 
  -5  -6   3     1479.14     1450.11     16.46 o 
  -4  -6   3     1177.60     1081.65      9.53 o 
  -3  -6   3        3.94        7.33      1.53 o 
  -2  -6   3      208.96      215.67      3.98 o 
  -1  -6   3     2831.91     2766.47     24.66 o 
   0  -6   3      861.88      844.49      8.82 o 
   1  -6   3       34.17       37.53      2.41 o 
   2  -6   3      241.56      255.69      5.22 o 
   3  -6   3      393.48      415.76      6.99 o 
   4  -6   3      121.52      129.14      5.98 o 
   5  -6   3       38.32       24.14      3.76 o 
   6  -6   3      420.43      443.66     10.87 o 
   7  -6   3       69.89       65.64      7.14 o 
   8  -6   3       24.62       26.85      6.50 o 
   9  -6   3      237.19      215.40     13.16 o 
  10  -6   3      433.04      424.36     17.85 o 
 -12  -5   3       36.45       36.43     10.10 o 
 -11  -5   3      533.72      530.19     24.16 o 
 -10  -5   3      237.45      247.59      7.67 o 
  -9  -5   3       85.59       77.88      4.12 o 
  -8  -5   3       92.27       88.73      4.01 o 
  -7  -5   3        0.63        0.62      2.18 o 
  -6  -5   3      314.52      326.84      5.76 o 
  -5  -5   3       10.08       19.86      2.38 o 
  -4  -5   3      650.01      597.74      8.57 o 
  -3  -5   3      883.62      850.45      7.75 o 
  -2  -5   3     1126.69     1225.35     11.01 o 
  -1  -5   3     2855.06     2788.01     22.35 o 
   0  -5   3     4959.12     4927.13     37.96 o 
   1  -5   3     1585.45     1598.48     13.78 o 
   2  -5   3     1195.90     1239.67     11.56 o 
   3  -5   3     2104.00     2000.49     17.32 o 
   4  -5   3     3623.94     3667.25     32.50 o 
   5  -5   3      607.48      593.81      8.86 o 
   6  -5   3      364.89      370.70      8.92 o 
   7  -5   3      139.05      153.26      9.56 o 
   8  -5   3      374.29      365.99     13.52 o 
   9  -5   3      192.55      183.00     30.30 o 
  10  -5   3       85.46       90.19     11.36 o 
 -12  -4   3      504.19      472.48     23.80 o 
 -11  -4   3      614.89      600.16     25.61 o 
 -10  -4   3       64.26       63.96      5.49 o 
  -9  -4   3      384.99      379.98     12.72 o 
  -8  -4   3     2942.64     2893.50     27.32 o 
  -7  -4   3     2982.38     2876.97     26.66 o 
  -6  -4   3      655.45      661.16      7.66 o 
  -5  -4   3     4570.10     4590.46     35.55 o 
  -4  -4   3    10982.49    11018.36     75.43 o 
  -3  -4   3     2433.02     2349.81     17.58 o 
  -2  -4   3     1363.39     1248.04     10.24 o 
  -1  -4   3     6234.48     6367.29     41.18 o 
   0  -4   3     1960.97     1982.70     14.06 o 
   1  -4   3      845.77      776.29      7.22 o 
   2  -4   3     1687.55     1591.75     13.72 o 
   3  -4   3     1415.46     1467.84     13.16 o 
   4  -4   3      139.19      133.74      4.11 o 
   5  -4   3      102.29       91.90      3.72 o 
   6  -4   3     3674.03     3658.26     32.86 o 
   7  -4   3     1495.55     1484.89     27.80 o 
   8  -4   3      453.94      458.62     14.66 o 
   9  -4   3      264.25      254.91     12.23 o 
  10  -4   3      836.08      838.04     23.08 o 
  11  -4   3      914.13      980.19     54.64 o 
 -12  -3   3        0.02       10.10      9.02 o 
 -11  -3   3        5.08        5.44      5.73 o 
 -10  -3   3        1.47        1.30      6.49 o 
  -9  -3   3      141.85      134.37      5.47 o 
  -8  -3   3      159.59      161.95      5.36 o 
  -7  -3   3      279.03      279.74      5.43 o 
  -6  -3   3      412.18      390.64      5.74 o 
  -5  -3   3     1600.09     1558.09     13.89 o 
  -4  -3   3      407.40      428.90      5.21 o 
  -3  -3   3      170.20      203.04      3.81 o 
  -2  -3   3      174.35      186.64      3.00 o 
  -1  -3   3     2371.34     2532.89     18.33 o 
   0  -3   3     1854.96     1919.04     14.35 o 
   1  -3   3     1450.22     1444.48     10.60 o 
   2  -3   3      540.42      513.74      6.47 o 
   3  -3   3      274.87      283.45      6.93 o 
   4  -3   3      874.55      869.54      9.79 o 
   5  -3   3      539.03      508.13      7.98 o 
   6  -3   3      101.78       86.89      3.92 o 
   7  -3   3      136.67      106.33      6.70 o 
   8  -3   3       95.58       88.45      7.89 o 
   9  -3   3        8.31       -0.90      5.36 o 
  10  -3   3       54.61       52.91     12.62 o 
  11  -3   3        1.83        5.05      6.89 o 
 -12  -2   3      163.35      142.47     15.87 o 
 -11  -2   3     1161.07     1231.09     26.88 o 
 -10  -2   3      776.10      754.42     29.58 o 
  -9  -2   3      677.86      655.45     15.92 o 
  -8  -2   3      327.10      308.29      6.95 o 
  -7  -2   3     4405.53     4385.76     35.17 o 
  -6  -2   3     5067.08     5000.44     39.11 o 
  -5  -2   3      738.64      674.74      8.40 o 
  -4  -2   3     1599.65     1476.84     14.42 o 
  -3  -2   3     9207.24     9207.78     63.45 o 
  -2  -2   3    11631.68    11655.61     92.41 o 
  -1  -2   3     1951.93     1830.53     12.69 o 
   0  -2   3        9.50        9.19      1.14 o 
   1  -2   3     1551.27     1414.11     10.17 o 
   2  -2   3     2086.89     2035.15     15.19 o 
   3  -2   3     2423.93     2376.29     23.45 o 
   4  -2   3     2579.78     2361.83     23.90 o 
   5  -2   3      781.73      833.23     11.11 o 
   6  -2   3      597.61      669.67     10.21 o 
   7  -2   3     1448.78     1409.59     20.51 o 
   8  -2   3     4784.37     4734.07     55.78 o 
   9  -2   3     1091.90     1118.75     27.13 o 
  10  -2   3      190.44      196.68     11.07 o 
  11  -2   3      596.81      633.42     27.05 o 
  12  -2   3      861.31      891.69     28.85 o 
 -12  -1   3       99.84       97.97     14.97 o 
 -11  -1   3       64.51       64.58      8.54 o 
 -10  -1   3       34.61       38.57      6.87 o 
  -9  -1   3     1433.51     1454.09     28.17 o 
  -8  -1   3     1921.24     1924.82     20.28 o 
  -7  -1   3     2845.46     2782.92     23.77 o 
  -6  -1   3     1625.95     1602.22     14.77 o 
  -5  -1   3     3917.73     3967.14     31.32 o 
  -4  -1   3     5856.85     5630.03     58.44 o 
  -3  -1   3     1225.44     1221.09      9.39 o 
  -2  -1   3       83.82       73.16      1.83 o 
  -1  -1   3     2201.14     2157.52     17.14 o 
   0  -1   3     2356.55     2382.92     21.07 o 
   1  -1   3      700.63      649.25      5.07 o 
   2  -1   3      273.73      276.37      3.27 o 
   3  -1   3     1147.23     1098.65      9.10 o 
   4  -1   3      376.51      332.85      5.25 o 
   5  -1   3      151.55      158.25      5.00 o 
   6  -1   3      265.57      231.19      6.89 o 
   7  -1   3      673.34      665.64     10.39 o 
   8  -1   3      151.73      150.81      6.06 o 
   9  -1   3      130.41      145.83      9.39 o 
  10  -1   3      231.89      227.03     11.19 o 
  11  -1   3       72.66       64.11     12.26 o 
  12  -1   3       23.70       33.64      7.64 o 
 -12   0   3        0.41       -1.34      8.12 o 
 -11   0   3        0.69       -5.37      6.36 o 
 -10   0   3      293.35      281.34     16.05 o 
  -9   0   3      791.48      758.82     19.25 o 
  -8   0   3      255.30      237.89      8.39 o 
  -7   0   3      165.75      158.95      6.94 o 
  -6   0   3     3222.40     3068.33     48.91 o 
  -5   0   3     4839.64     5014.92     36.21 o 
  -4   0   3     1169.59     1084.38      9.56 o 
  -3   0   3     1202.76     1233.83      9.60 o 
  -2   0   3     3700.82     3959.59     26.42 o 
  -1   0   3     2515.37     2517.39     16.12 o 
   0   0   3      853.29      884.65      6.02 o 
   1   0   3     6636.70     6633.21     36.68 o 
   2   0   3        1.63        4.31      0.77 o 
   3   0   3     3029.65     3117.02     18.63 o 
   4   0   3     2088.30     2040.21     18.15 o 
   5   0   3     2471.80     2311.53     27.25 o 
   6   0   3      144.53      124.78      4.43 o 
   7   0   3      153.20      130.01      6.58 o 
   8   0   3     1724.92     1671.46     17.80 o 
   9   0   3     2580.42     2571.69     28.87 o 
  10   0   3     1329.59     1347.49     26.61 o 
  11   0   3      562.92      564.63     17.10 o 
  12   0   3      763.21      825.22     34.80 o 
 -11   1   3      362.39      372.50     15.53 o 
 -10   1   3      591.41      569.59     17.46 o 
  -9   1   3      296.82      282.18     12.35 o 
  -8   1   3      563.32      563.58     12.51 o 
  -7   1   3     5838.61     5764.79     56.34 o 
  -6   1   3     3705.63     3739.50     33.60 o 
  -5   1   3     2389.77     2526.87     26.53 o 
  -4   1   3     4949.46     4874.42     46.44 o 
  -3   1   3    12714.57    13297.06     97.46 o 
  -2   1   3     7143.00     7348.68     46.83 o 
  -1   1   3     1347.05     1364.15      8.80 o 
   0   1   3     1039.85     1115.18      6.56 o 
   1   1   3     5347.97     5329.22     27.81 o 
   2   1   3        3.37        1.51      0.72 o 
   3   1   3       10.35       10.13      0.83 o 
   4   1   3      292.32      249.92      3.13 o 
   5   1   3     4867.61     5037.74     45.99 o 
   6   1   3      901.35      898.84     11.97 o 
   7   1   3     1144.16     1082.42      9.79 o 
   8   1   3     2058.78     1982.27     21.50 o 
   9   1   3      494.40      522.21     10.57 o 
  10   1   3      320.16      319.40      9.77 o 
  11   1   3      926.04      942.68     21.75 o 
  12   1   3      503.93      487.99     24.89 o 
  13   1   3        6.90       -0.72      9.38 o 
 -11   2   3       21.45       14.85     16.23 o 
 -10   2   3       29.89       30.86      7.27 o 
  -9   2   3      153.04      127.56     15.15 o 
  -8   2   3      132.55      112.65      8.54 o 
  -7   2   3        2.05       10.76      4.23 o 
  -6   2   3       14.60       22.59      2.18 o 
  -5   2   3       61.73       55.13      2.53 o 
  -4   2   3      380.20      385.61      5.47 o 
  -3   2   3     2677.48     2955.45     25.90 o 
  -2   2   3      668.77      755.41      7.06 o 
  -1   2   3        1.33        1.03      1.02 o 
   0   2   3      985.73     1058.13      6.85 o 
   1   2   3      115.73      130.18      1.85 o 
   2   2   3       11.09        5.91      0.71 o 
   3   2   3      726.40      713.52      5.25 o 
   4   2   3      487.46      432.88      4.02 o 
   5   2   3      169.87      174.98      3.25 o 
   6   2   3     1712.63     1682.68     12.44 o 
   7   2   3      593.78      606.09      6.34 o 
   8   2   3       17.08        8.08      3.00 o 
   9   2   3     1020.52      991.77     12.00 o 
  10   2   3      718.74      756.92     14.12 o 
  11   2   3      419.12      398.07     13.30 o 
  12   2   3      349.27      338.67     20.20 o 
  13   2   3       91.69       86.56     13.71 o 
 -10   3   3      691.30      702.45     20.40 o 
  -9   3   3      714.77      689.22     19.13 o 
  -8   3   3      211.95      222.43     10.97 o 
  -7   3   3     3132.10     3130.07     49.35 o 
  -6   3   3     8310.96     8349.75     79.09 o 
  -5   3   3     4244.38     4375.20     34.82 o 
  -4   3   3     2083.44     2107.33     18.15 o 
  -3   3   3     8307.19     9127.90     67.72 o 
  -2   3   3     5028.80     5114.77     35.97 o 
  -1   3   3     4314.69     4536.32     31.74 o 
   0   3   3     2043.54     2268.38     17.44 o 
   1   3   3      993.46      945.95      8.68 o 
   2   3   3     5677.21     5812.73     54.79 o 
   3   3   3     2490.65     2555.16     21.93 o 
   4   3   3     1510.61     1390.63      9.86 o 
   5   3   3     2860.43     2666.22     19.70 o 
   6   3   3     2249.27     2211.45     20.12 o 
   7   3   3     2688.86     2672.44     27.10 o 
   8   3   3     3186.50     3185.93     32.37 o 
   9   3   3     2584.49     2596.08     39.31 o 
  10   3   3     1204.02     1191.65     18.43 o 
  11   3   3      213.56      232.86     25.43 o 
  12   3   3      472.73      499.53     23.08 o 
  13   3   3      458.71      451.92     23.44 o 
 -10   4   3      316.02      316.07     15.04 o 
  -9   4   3      122.86      117.98      9.92 o 
  -8   4   3      208.46      207.26     10.97 o 
  -7   4   3      283.44      284.89     27.23 o 
  -6   4   3       10.24       18.27      4.37 o 
  -5   4   3      191.46      194.42      6.02 o 
  -4   4   3      506.46      508.08      7.63 o 
  -3   4   3     1865.19     2057.12     19.29 o 
  -2   4   3     1608.93     1639.73     17.65 o 
  -1   4   3      721.53      839.54      8.80 o 
   0   4   3      942.94      985.37      8.25 o 
   1   4   3     9771.57    10097.58     80.62 o 
   2   4   3     1137.56     1136.96     19.24 o 
   3   4   3       10.65        8.72      2.92 o 
   4   4   3     4029.88     3987.33     28.43 o 
   5   4   3     7159.15     7466.29     48.60 o 
   6   4   3      852.29      749.66      6.56 o 
   7   4   3       68.53       61.58      2.45 o 
   8   4   3      102.72       99.78      4.06 o 
   9   4   3        0.79       -2.39      2.39 o 
  10   4   3        9.39        2.81      3.55 o 
  11   4   3       43.32       32.70      7.93 o 
  12   4   3       73.67       66.74     14.97 o 
  13   4   3       48.54       51.58     11.54 o 
  -9   5   3      426.42      418.54     16.19 o 
  -8   5   3      202.09      228.25     11.98 o 
  -7   5   3      168.80      164.45      9.82 o 
  -6   5   3      764.15      751.94     21.28 o 
  -5   5   3     1914.89     1974.54     22.96 o 
  -4   5   3     3750.24     3851.45     38.78 o 
  -3   5   3     1892.51     1992.06     24.97 o 
  -2   5   3     1629.14     1706.90     21.15 o 
  -1   5   3     4303.58     4583.10     37.92 o 
   0   5   3     1121.00     1168.06     10.08 o 
   1   5   3      615.30      624.75      8.36 o 
   2   5   3     2313.52     2438.50     50.85 o 
   3   5   3       86.01       67.28      4.59 o 
   4   5   3      323.18      337.79      9.18 o 
   5   5   3      904.27      909.92     11.46 o 
   6   5   3     3063.18     3090.86     24.51 o 
   7   5   3      405.54      403.09      5.50 o 
   8   5   3      451.57      439.01      5.69 o 
   9   5   3      915.70      915.02     11.80 o 
  10   5   3     1036.96     1028.76     25.61 o 
  11   5   3      233.53      241.32     18.94 o 
  12   5   3      207.50      186.58     10.84 o 
  13   5   3      212.48      221.45     17.67 o 
  -9   6   3       93.49       89.75      9.56 o 
  -8   6   3      356.05      363.73     14.97 o 
  -7   6   3      467.56      450.35     22.90 o 
  -6   6   3      468.45      492.32     16.41 o 
  -5   6   3      654.18      621.97     12.83 o 
  -4   6   3       44.08       44.56      4.15 o 
  -3   6   3     1011.51     1059.57     15.81 o 
  -2   6   3     4283.77     4462.76     49.43 o 
  -1   6   3     2329.71     2402.89     19.47 o 
   0   6   3      462.73      488.24      5.95 o 
   1   6   3     6089.92     6169.69     56.47 o 
   2   6   3    16185.47    16739.01    176.75 o 
   3   6   3     5914.12     6033.65     84.20 o 
   4   6   3      119.55       93.81      5.87 o 
   5   6   3     2359.86     2311.74     23.30 o 
   6   6   3     4553.85     4509.17     38.31 o 
   7   6   3      541.65      531.80      6.33 o 
   8   6   3      218.27      230.94      4.60 o 
   9   6   3      165.26      170.25      5.58 o 
  10   6   3       25.10       17.12      4.83 o 
  11   6   3        0.73        4.30      4.97 o 
  12   6   3       57.63       45.73      7.75 o 
  13   6   3      147.89      135.50      9.68 o 
  -8   7   3      149.87      127.68     15.15 o 
  -7   7   3      138.00      137.26      9.82 o 
  -6   7   3      101.07       76.28      7.65 o 
  -5   7   3      304.35      301.74     11.70 o 
  -4   7   3      301.70      297.04      8.61 o 
  -3   7   3        1.78        4.63      2.95 o 
  -2   7   3      552.28      577.07     10.37 o 
  -1   7   3      258.20      265.39      6.43 o 
   0   7   3      114.95      115.49      4.11 o 
   1   7   3      222.01      224.99      4.54 o 
   2   7   3      310.62      323.66      6.35 o 
   3   7   3       52.79       53.74      7.21 o 
   4   7   3       48.98       43.30      4.71 o 
   5   7   3       89.41       87.23      7.21 o 
   6   7   3      302.79      291.26      5.28 o 
   7   7   3      180.41      154.03      3.30 o 
   8   7   3     1159.17     1148.46     11.31 o 
   9   7   3        2.84       -2.42      2.42 o 
  10   7   3      251.36      230.87      6.66 o 
  11   7   3      509.58      526.90     14.25 o 
  12   7   3       31.20       34.46      6.10 o 
  13   7   3       13.66       -1.98      6.12 o 
  -7   8   3       98.48       99.55     13.34 o 
  -6   8   3      170.64      165.55     15.15 o 
  -5   8   3      661.07      705.60     27.41 o 
  -4   8   3      372.98      364.66     11.66 o 
  -3   8   3      156.10      155.69      6.63 o 
  -2   8   3     1426.99     1486.80     19.87 o 
  -1   8   3     4842.00     4821.13     46.22 o 
   0   8   3     1268.69     1332.19     15.51 o 
   1   8   3      737.19      744.43      9.58 o 
   2   8   3     1921.06     1840.45     16.28 o 
   3   8   3     5082.55     5193.36     56.20 o 
   4   8   3     4347.44     4468.49     65.76 o 
   5   8   3     3142.90     3179.79     48.83 o 
   6   8   3     1537.90     1571.47     17.12 o 
   7   8   3      537.52      519.87     12.35 o 
   8   8   3     1028.79     1026.11     14.75 o 
   9   8   3      552.36      555.23      8.15 o 
  10   8   3      438.84      445.50      9.33 o 
  11   8   3       60.88       55.68      4.84 o 
  12   8   3       16.71        9.72     11.54 o 
  13   8   3      255.30      306.39     13.39 o 
  -7   9   3        0.28       -5.05      8.30 o 
  -6   9   3       22.33        7.93      8.66 o 
  -5   9   3       15.26       -5.41      8.66 o 
  -4   9   3      119.79       74.66     10.46 o 
  -3   9   3        6.36       16.99      4.46 o 
  -2   9   3      293.66      283.19     10.20 o 
  -1   9   3       46.92       46.40      4.14 o 
   0   9   3       86.14       85.44      4.10 o 
   1   9   3     1540.58     1555.39     17.38 o 
   2   9   3      795.76      800.77      8.67 o 
   3   9   3       23.08       19.62      1.74 o 
   4   9   3       35.74       45.44      8.30 o 
   5   9   3      213.34      246.67     10.45 o 
   6   9   3      329.90      308.42     11.40 o 
   7   9   3        1.48        1.64      4.47 o 
   8   9   3      157.72      147.09      4.07 o 
   9   9   3      544.21      539.65      7.87 o 
  10   9   3       72.67       77.90      4.26 o 
  11   9   3        3.67       -3.28      3.28 o 
  12   9   3        1.44       -3.71      3.87 o 
  13   9   3      112.37      107.98      8.52 o 
  -6  10   3        8.86       -0.72      8.30 o 
  -5  10   3       92.70       93.77     12.62 o 
  -4  10   3      107.64       92.33     11.90 o 
  -3  10   3      113.77      113.25     11.90 o 
  -2  10   3       53.12       52.89      5.59 o 
  -1  10   3      158.39      156.15      6.84 o 
   0  10   3     1775.85     1851.25     24.40 o 
   1  10   3     4319.69     4438.27     50.03 o 
   2  10   3     1166.29     1157.83     17.66 o 
   3  10   3     1586.79     1641.96     15.15 o 
   4  10   3     2030.05     1937.05     23.21 o 
   5  10   3     1395.50     1315.30     26.27 o 
   6  10   3     1551.61     1584.25     29.84 o 
   7  10   3     1568.73     1546.91     21.37 o 
   8  10   3      198.88      194.73      5.31 o 
   9  10   3       10.54       10.25      2.32 o 
  10  10   3      344.68      353.48      8.28 o 
  11  10   3      278.18      291.62      9.79 o 
  12  10   3        4.94        3.40      4.31 o 
  -5  11   3       87.68       73.94     12.26 o 
  -4  11   3       53.52       39.31      9.74 o 
  -3  11   3       93.34      122.27     12.62 o 
  -2  11   3      303.09      309.10     16.59 o 
  -1  11   3      411.90      423.13     11.29 o 
   0  11   3      227.45      236.21     10.12 o 
   1  11   3      674.04      630.03     11.74 o 
   2  11   3      828.84      846.27     13.36 o 
   3  11   3     2298.30     2328.00     23.49 o 
   4  11   3      828.52      807.32     11.62 o 
   5  11   3      598.46      587.18     16.83 o 
   6  11   3      567.76      527.00     15.93 o 
   7  11   3      728.47      715.78     34.62 o 
   8  11   3      165.97      180.11      6.56 o 
   9  11   3       70.66       65.81      3.21 o 
  10  11   3      148.18      160.26      5.31 o 
  11  11   3      249.09      283.50      9.03 o 
  12  11   3      115.11      130.07      8.05 o 
  -3  12   3       92.25       77.91     11.54 o 
  -2  12   3       68.33       64.92     10.10 o 
  -1  12   3        5.50        1.80      3.90 o 
   0  12   3        5.16        1.05      3.43 o 
   1  12   3       76.81       90.47      5.25 o 
   2  12   3      198.53      201.82      6.95 o 
   3  12   3      743.90      758.15     14.80 o 
   4  12   3      526.38      520.72      7.67 o 
   5  12   3       58.45       69.96      4.81 o 
   6  12   3       34.04       37.63      8.30 o 
   7  12   3      354.47      333.28     13.74 o 
   8  12   3      155.07      145.72     17.67 o 
   9  12   3       39.33       38.47      4.62 o 
  10  12   3       42.12       49.19      5.61 o 
  11  12   3       60.39       55.50      6.44 o 
  -2  13   3       40.37       39.31      9.74 o 
  -1  13   3      387.89      406.68     14.79 o 
   0  13   3      846.99      877.45     16.40 o 
   1  13   3      425.41      424.20     10.51 o 
   2  13   3      289.69      295.84      8.45 o 
   3  13   3      683.87      694.56     22.34 o 
   4  13   3      603.82      590.39      8.80 o 
   5  13   3      493.65      477.60     16.05 o 
   6  13   3      248.86      252.22     12.88 o 
   7  13   3      454.82      439.24     29.03 o 
   8  13   3      140.58      142.57     17.13 o 
   9  13   3      271.76      275.82      9.74 o 
  10  13   3      457.57      471.95     13.04 o 
   0  14   3       51.40       40.61      7.28 o 
   1  14   3        2.08       -2.65      3.89 o 
   2  14   3        2.39        1.77      3.56 o 
   3  14   3        5.26        6.28      3.45 o 
   4  14   3       23.64       25.73      4.55 o 
   5  14   3       41.04       40.29      4.23 o 
   6  14   3        2.61        9.67      3.39 o 
   7  14   3       41.68       40.36     13.71 o 
   8  14   3       19.10       23.78     12.80 o 
   9  14   3       24.32       26.87      3.61 o 
   3  15   3      217.43      193.59     10.14 o 
   4  15   3      348.64      344.19     15.33 o 
   5  15   3      169.22      174.63      8.49 o 
   6  15   3      324.91      346.36     10.58 o 
  -6 -14   4       25.17       17.68      8.66 o 
  -5 -14   4      259.63      230.53     11.93 o 
  -4 -14   4      176.54      176.32     15.46 o 
  -3 -14   4        3.85        5.53      4.87 o 
  -2 -14   4       15.00       11.81      3.95 o 
  -1 -14   4      140.19      120.59      7.44 o 
  -8 -13   4      279.91      307.19     12.30 o 
  -7 -13   4      245.21      252.58     12.48 o 
  -6 -13   4      323.60      345.34      9.06 o 
  -5 -13   4      116.57      118.65      8.38 o 
  -4 -13   4       72.90       77.37      5.03 o 
  -3 -13   4      158.79      174.88     14.32 o 
  -2 -13   4      664.70      651.57     11.82 o 
  -1 -13   4       52.53       50.58      4.70 o 
   0 -13   4        7.57        3.87      4.31 o 
   1 -13   4       92.72       83.98      6.56 o 
   2 -13   4      523.97      565.89     24.53 o 
  -9 -12   4      127.75      124.47      7.61 o 
  -8 -12   4       11.52        9.63      3.90 o 
  -7 -12   4       78.02       90.03      5.26 o 
  -6 -12   4      123.50      119.03      5.58 o 
  -5 -12   4        0.62       -0.71      3.16 o 
  -4 -12   4      210.96      184.71      6.58 o 
  -3 -12   4      263.36      254.92      7.44 o 
  -2 -12   4        5.76        7.99      3.03 o 
  -1 -12   4        2.07        2.95      3.38 o 
   0 -12   4        0.43       -3.22      5.18 o 
   1 -12   4        5.40        3.38      4.24 o 
   2 -12   4        3.89       -5.70      5.70 o 
   3 -12   4       17.40       26.38      6.73 o 
 -10 -11   4      239.36      258.61      8.81 o 
  -9 -11   4      213.33      229.72      8.02 o 
  -8 -11   4      257.09      253.07      7.06 o 
  -7 -11   4      120.23      116.23      7.94 o 
  -6 -11   4      463.66      466.53      9.45 o 
  -5 -11   4      905.07      888.68     13.29 o 
  -4 -11   4      497.04      505.92      9.59 o 
  -3 -11   4        0.58       -2.86      2.86 o 
  -2 -11   4      383.97      359.99      7.27 o 
  -1 -11   4      985.34     1038.50     14.91 o 
   0 -11   4      207.00      189.83      6.89 o 
   1 -11   4      106.73       97.85      9.41 o 
   2 -11   4      431.01      439.53     11.38 o 
   3 -11   4      207.42      219.63     16.41 o 
   4 -11   4      436.29      425.23     15.16 o 
   5 -11   4      248.03      271.22     18.39 o 
 -11 -10   4       97.15       84.89      7.07 o 
 -10 -10   4      519.29      534.10     11.54 o 
  -9 -10   4     1012.87     1036.65     21.47 o 
  -8 -10   4      398.26      412.23      8.31 o 
  -7 -10   4        4.93        4.39      3.30 o 
  -6 -10   4       80.93       71.14      4.50 o 
  -5 -10   4     1058.36     1062.69     14.51 o 
  -4 -10   4      111.61      115.51      5.09 o 
  -3 -10   4        9.71        9.32      3.50 o 
  -2 -10   4       73.75       60.85      5.10 o 
  -1 -10   4        0.48       -2.48      2.48 o 
   0 -10   4       55.08       54.76      4.08 o 
   1 -10   4      383.67      374.42      8.59 o 
   2 -10   4      391.42      387.91     10.47 o 
   3 -10   4        6.02        7.93      5.36 o 
   4 -10   4        2.47        4.16      5.59 o 
   5 -10   4      356.54      371.13     20.20 o 
   6 -10   4      540.78      523.70     24.89 o 
 -11  -9   4        8.71        7.77      5.20 o 
 -10  -9   4       35.37       31.10      4.64 o 
  -9  -9   4      132.65      138.46      9.11 o 
  -8  -9   4      494.64      498.14     11.76 o 
  -7  -9   4      222.25      228.31      6.16 o 
  -6  -9   4        7.85        6.96      3.05 o 
  -5  -9   4       60.69       54.30      3.90 o 
  -4  -9   4      769.70      758.88     11.32 o 
  -3  -9   4       15.72       17.15      2.36 o 
  -2  -9   4        1.95        1.42      2.12 o 
  -1  -9   4      132.11      124.16      4.10 o 
   0  -9   4      333.62      293.07      6.36 o 
   1  -9   4      510.04      476.75      8.17 o 
   2  -9   4       51.96       44.77      3.54 o 
   3  -9   4      310.85      310.96      9.50 o 
   4  -9   4      771.43      757.37     39.52 o 
   5  -9   4      480.01      468.97     12.18 o 
   6  -9   4      419.08      495.20     24.16 o 
   7  -9   4      191.83      182.50     16.59 o 
 -11  -8   4     1030.74     1120.51     24.84 o 
 -10  -8   4      289.79      312.54     11.77 o 
  -9  -8   4     1032.46     1025.19     20.88 o 
  -8  -8   4     2690.38     2598.08     48.21 o 
  -7  -8   4      748.20      756.88     10.57 o 
  -6  -8   4      747.61      721.14     11.18 o 
  -5  -8   4      818.63      794.17      9.92 o 
  -4  -8   4      184.47      206.85      4.83 o 
  -3  -8   4      612.25      602.27      8.12 o 
  -2  -8   4     1037.26     1015.36     11.54 o 
  -1  -8   4      849.07      870.10     10.57 o 
   0  -8   4      198.59      193.29      5.15 o 
   1  -8   4       65.96       62.86      3.83 o 
   2  -8   4     1483.36     1500.39     16.37 o 
   3  -8   4     2624.60     2620.67     30.34 o 
   4  -8   4      769.23      774.36     14.49 o 
   5  -8   4       27.77       41.65      4.80 o 
   6  -8   4      421.32      412.04     14.66 o 
   7  -8   4     1260.92     1292.03     27.80 o 
   8  -8   4      302.51      313.68     14.28 o 
 -12  -7   4       19.32       22.36      9.38 o 
 -11  -7   4        7.35       12.26      8.30 o 
 -10  -7   4       35.63       40.08      5.26 o 
  -9  -7   4      227.01      210.53      7.45 o 
  -8  -7   4       44.28       41.83      4.12 o 
  -7  -7   4       89.56       74.23      3.73 o 
  -6  -7   4      313.44      310.98      6.49 o 
  -5  -7   4      959.80      912.58      9.73 o 
  -4  -7   4        7.50       10.48      2.11 o 
  -3  -7   4        0.17        0.02      1.89 o 
  -2  -7   4      551.00      520.88      7.26 o 
  -1  -7   4      408.83      399.74      6.40 o 
   0  -7   4        5.09        3.07      2.10 o 
   1  -7   4      205.22      205.32      5.15 o 
   2  -7   4        0.03       -2.25      2.25 o 
   3  -7   4      137.09      126.85      6.72 o 
   4  -7   4       35.05       43.64      4.67 o 
   5  -7   4       21.31       21.76      4.19 o 
   6  -7   4        0.26       -3.50      3.50 o 
   7  -7   4      268.22      253.23     12.24 o 
   8  -7   4      121.40      120.77     10.19 o 
   9  -7   4       18.94       13.44      7.38 o 
 -12  -6   4      264.75      280.60     19.12 o 
 -11  -6   4     1149.35     1223.76     38.59 o 
 -10  -6   4     1260.21     1297.17     20.84 o 
  -9  -6   4      715.52      746.76     12.56 o 
  -8  -6   4      857.88      821.35     12.53 o 
  -7  -6   4      860.57      882.55     11.19 o 
  -6  -6   4      971.96      988.94     11.66 o 
  -5  -6   4      619.76      574.01      7.99 o 
  -4  -6   4     1217.83     1240.53     13.11 o 
  -3  -6   4       55.10       50.14      2.92 o 
  -2  -6   4      227.06      221.26      4.58 o 
  -1  -6   4     2433.05     2487.35     22.76 o 
   0  -6   4     3367.44     3353.42     29.70 o 
   1  -6   4      757.80      773.28      9.45 o 
   2  -6   4      187.47      170.63      4.75 o 
   3  -6   4     1984.45     1940.80     19.33 o 
   4  -6   4     3335.10     3265.37     33.91 o 
   5  -6   4      960.25      978.79     16.05 o 
   6  -6   4      144.12      157.77      7.06 o 
   7  -6   4      356.06      388.08     13.64 o 
   8  -6   4      367.07      395.93     15.02 o 
   9  -6   4      264.70      250.64     13.76 o 
  10  -6   4      126.58      114.81     10.96 o 
 -12  -5   4      467.54      434.25     23.08 o 
 -11  -5   4      253.63      235.88     17.31 o 
 -10  -5   4       48.83       59.27      6.57 o 
  -9  -5   4      387.19      384.92      9.87 o 
  -8  -5   4     1058.34     1067.08     13.18 o 
  -7  -5   4       28.94       31.94      3.05 o 
  -6  -5   4      272.40      259.13      7.12 o 
  -5  -5   4     1969.44     1935.19     15.53 o 
  -4  -5   4     3266.12     3198.44     25.72 o 
  -3  -5   4     2221.34     2262.46     24.38 o 
  -2  -5   4     3033.96     3158.73     23.48 o 
  -1  -5   4     2370.40     2283.71     19.06 o 
   0  -5   4     3920.15     3868.54     37.12 o 
   1  -5   4      226.04      208.55      4.16 o 
   2  -5   4     1014.67     1022.67     10.21 o 
   3  -5   4      906.51      904.58      9.65 o 
   4  -5   4      428.69      409.30      7.08 o 
   5  -5   4      973.13      954.72     13.31 o 
   6  -5   4      537.57      535.89     11.04 o 
   7  -5   4       16.76        7.79      5.22 o 
   8  -5   4       41.66       37.28      6.63 o 
   9  -5   4       19.74       15.51      6.63 o 
  10  -5   4      145.68      159.36     16.59 o 
 -12  -4   4       87.00       95.58     13.71 o 
 -11  -4   4      261.73      286.37     19.48 o 
 -10  -4   4     1009.95     1003.26     22.23 o 
  -9  -4   4      273.46      262.02      8.42 o 
  -8  -4   4      815.03      775.14     11.86 o 
  -7  -4   4      601.27      589.53      8.84 o 
  -6  -4   4       19.09       26.10      2.36 o 
  -5  -4   4       18.40       23.74      2.12 o 
  -4  -4   4      550.95      557.68      6.51 o 
  -3  -4   4      121.27      134.48      3.47 o 
  -2  -4   4        0.98        3.37      1.47 o 
  -1  -4   4     1661.08     1677.18     13.19 o 
   0  -4   4     2530.75     2546.02     20.49 o 
   1  -4   4     3519.06     3535.09     27.40 o 
   2  -4   4      162.67      159.19      3.90 o 
   3  -4   4      124.56      125.90      3.93 o 
   4  -4   4     1182.64     1178.81     17.62 o 
   5  -4   4     2945.50     2894.62     26.69 o 
   6  -4   4      849.71      832.63     13.80 o 
   7  -4   4      304.98      286.03      7.87 o 
   8  -4   4      426.03      458.61     14.79 o 
   9  -4   4      329.08      353.17     20.20 o 
  10  -4   4       87.05       67.19      8.92 o 
  11  -4   4      178.78      204.98     13.12 o 
 -12  -3   4      217.99      191.52     17.31 o 
 -11  -3   4      908.69     1000.66     23.62 o 
 -10  -3   4      467.57      519.83     16.01 o 
  -9  -3   4      159.47      166.12      7.07 o 
  -8  -3   4      796.45      809.16     17.84 o 
  -7  -3   4     2073.41     2086.86     20.87 o 
  -6  -3   4     2842.23     2858.74     24.00 o 
  -5  -3   4     1998.52     1983.26     22.77 o 
  -4  -3   4     2663.19     2610.12     21.35 o 
  -3  -3   4     3893.82     3668.90     26.48 o 
  -2  -3   4    10682.50    10770.30     84.88 o 
  -1  -3   4     4033.97     3918.71     27.79 o 
   0  -3   4     9718.44     9601.20     65.42 o 
   1  -3   4     1058.91      947.57     10.10 o 
   2  -3   4     1218.02     1107.85     10.24 o 
   3  -3   4     1606.41     1507.31     15.23 o 
   4  -3   4     1573.01     1631.51     21.14 o 
   5  -3   4       59.92       63.96      4.13 o 
   6  -3   4        2.16        0.09      2.05 o 
   7  -3   4       62.28       57.10      3.99 o 
   8  -3   4     1082.46     1018.33     26.51 o 
   9  -3   4       99.78       80.61      7.91 o 
  10  -3   4      108.08      104.82      9.14 o 
  11  -3   4      351.98      347.84     19.66 o 
 -12  -2   4       23.22       10.10     10.46 o 
 -11  -2   4       12.71       12.23      7.75 o 
 -10  -2   4      217.25      216.03     18.03 o 
  -9  -2   4        6.53        2.66      5.08 o 
  -8  -2   4      295.64      275.03      6.44 o 
  -7  -2   4        4.41        6.62      2.28 o 
  -6  -2   4        0.11        4.50      2.24 o 
  -5  -2   4     1214.73     1147.63     12.50 o 
  -4  -2   4     2649.81     2672.85     24.79 o 
  -3  -2   4       33.55       30.97      1.77 o 
  -2  -2   4       35.91       50.55      3.31 o 
  -1  -2   4     5886.46     6109.54     37.54 o 
   0  -2   4       68.86       47.68      1.65 o 
   1  -2   4      219.44      223.96      4.62 o 
   2  -2   4     1891.60     1928.93     15.93 o 
   3  -2   4      845.09      872.53      9.46 o 
   4  -2   4      165.10      163.69      4.78 o 
   5  -2   4      400.35      381.75      7.34 o 
   6  -2   4      117.98      120.87      5.88 o 
   7  -2   4      128.51      124.97      6.23 o 
   8  -2   4      248.72      208.68     10.45 o 
   9  -2   4       16.36       16.50      5.85 o 
  10  -2   4      167.34      160.99     10.19 o 
  11  -2   4        4.04       -2.84      6.10 o 
  12  -2   4      126.31      141.68     11.21 o 
 -11  -1   4      427.45      450.47     16.45 o 
 -10  -1   4     1235.31     1196.14     26.00 o 
  -9  -1   4      413.15      390.40     13.51 o 
  -8  -1   4      286.63      294.82      6.94 o 
  -7  -1   4      705.86      728.71     10.97 o 
  -6  -1   4     1191.07     1128.46     14.40 o 
  -5  -1   4     2880.29     2845.98     23.65 o 
  -4  -1   4     4998.30     5065.61     36.17 o 
  -3  -1   4     7119.70     7056.09     53.39 o 
  -2  -1   4    10217.06    10293.35     59.59 o 
  -1  -1   4     2641.37     2506.04     17.40 o 
   0  -1   4    19947.91    19733.80    120.73 o 
   1  -1   4    16792.23    16531.67    106.83 o 
   2  -1   4     5522.33     5439.93     33.13 o 
   3  -1   4      655.24      632.30      6.18 o 
   4  -1   4     5044.24     4931.59     41.09 o 
   5  -1   4     1035.67      970.47     11.15 o 
   6  -1   4       30.61       39.51      3.61 o 
   7  -1   4       32.96       39.03      5.71 o 
   8  -1   4      842.51      861.79     13.42 o 
   9  -1   4      660.84      623.64     16.44 o 
  10  -1   4      158.83      169.92     10.31 o 
  11  -1   4      261.87      255.82     12.74 o 
  12  -1   4      725.81      727.51     20.47 o 
 -11   0   4       47.37       52.22      8.40 o 
 -10   0   4       23.26       20.81      6.98 o 
  -9   0   4       65.61       61.45      8.30 o 
  -8   0   4       45.25       47.62      5.44 o 
  -7   0   4     1321.20     1313.14     18.51 o 
  -6   0   4      353.08      356.50      5.71 o 
  -5   0   4       13.04       11.92      1.71 o 
  -4   0   4     1671.29     1561.88     13.03 o 
  -3   0   4    17369.98    17455.34    130.61 o 
  -2   0   4     3432.39     3528.18     25.51 o 
  -1   0   4      503.91      462.98      4.06 o 
   0   0   4     6882.57     6786.25     37.56 o 
   1   0   4    11007.18    11119.22     64.81 o 
   2   0   4     4364.21     4366.80     24.22 o 
   3   0   4      889.07      860.35      6.62 o 
   4   0   4      178.98      161.21      2.96 o 
   5   0   4      187.47      178.59      4.28 o 
   6   0   4      124.13      124.48      3.98 o 
   7   0   4      723.22      680.59      8.30 o 
   8   0   4      279.52      247.01      7.39 o 
   9   0   4       13.70        5.29      3.33 o 
  10   0   4        0.19       -5.10      5.10 o 
  11   0   4      320.91      288.99     15.69 o 
  12   0   4      371.98      395.60     15.76 o 
 -11   1   4        2.10       -4.11      6.87 o 
 -10   1   4      101.17       84.28      9.05 o 
  -9   1   4      189.47      208.70     13.71 o 
  -8   1   4      445.39      436.79     11.99 o 
  -7   1   4      205.85      195.05      6.15 o 
  -6   1   4      911.10      906.01     11.36 o 
  -5   1   4     1287.41     1224.13     13.45 o 
  -4   1   4      632.23      640.51      6.93 o 
  -3   1   4     3456.40     3465.74     25.54 o 
  -2   1   4     9600.25     9988.06     85.14 o 
  -1   1   4     1899.86     1991.03     12.02 o 
   0   1   4     3137.15     3177.87     17.28 o 
   1   1   4     5373.51     5379.78     29.69 o 
   2   1   4     1330.97     1297.69      8.00 o 
   3   1   4      103.00       82.25      1.88 o 
   4   1   4      416.26      426.70      4.40 o 
   5   1   4      137.48       92.42      2.62 o 
   6   1   4      355.26      379.90      5.30 o 
   7   1   4       34.96       24.57      1.89 o 
   8   1   4       29.58       25.72      2.45 o 
   9   1   4      534.82      504.73     12.10 o 
  10   1   4      202.14      218.53     12.50 o 
  11   1   4      503.09      512.30     15.76 o 
  12   1   4      691.88      683.83     28.49 o 
  13   1   4      351.83      386.64     22.36 o 
 -11   2   4      202.16      180.01     13.89 o 
 -10   2   4      101.10       86.85      9.20 o 
  -9   2   4      118.86      119.38      9.44 o 
  -8   2   4        1.17       -4.97      4.97 o 
  -7   2   4      869.43      865.84     16.78 o 
  -6   2   4     5043.74     5019.51     44.17 o 
  -5   2   4     2672.70     2774.25     25.99 o 
  -4   2   4     1044.30     1029.14     11.66 o 
  -3   2   4     9097.47     9291.73     75.47 o 
  -2   2   4    10042.73    10635.94     73.17 o 
  -1   2   4    15134.23    16387.19     99.59 o 
   0   2   4     6094.45     6321.96     34.47 o 
   1   2   4     1350.84     1311.82      7.63 o 
   2   2   4     8145.19     8127.28     46.63 o 
   3   2   4     2603.92     2429.48     15.64 o 
   4   2   4     2170.45     2132.83     12.51 o 
   5   2   4     1780.58     1701.30     13.09 o 
   6   2   4      140.70      128.17      2.81 o 
   7   2   4      599.75      559.27      6.54 o 
   8   2   4     1682.30     1654.46     16.81 o 
   9   2   4     1436.40     1421.68     17.84 o 
  10   2   4      187.18      196.50      7.81 o 
  11   2   4       74.13       68.60      5.66 o 
  12   2   4      521.71      534.52     24.53 o 
  13   2   4      309.95      305.13     20.20 o 
 -10   3   4      202.93      225.63     19.48 o 
  -9   3   4       14.79        7.61      7.03 o 
  -8   3   4        4.05       -5.10      5.10 o 
  -7   3   4      399.37      390.06     13.39 o 
  -6   3   4       69.13       60.72      5.33 o 
  -5   3   4      351.94      368.65      7.09 o 
  -4   3   4       24.62       24.75      2.39 o 
  -3   3   4       14.39       36.54      2.44 o 
  -2   3   4     1122.48     1050.46     14.84 o 
  -1   3   4      337.38      325.83      3.93 o 
   0   3   4      200.42      188.47      3.00 o 
   1   3   4       33.92       28.08      1.16 o 
   2   3   4       82.39       98.71      1.76 o 
   3   3   4     1606.11     1600.79     12.04 o 
   4   3   4        6.42        2.27      0.98 o 
   5   3   4      945.06      923.12      7.44 o 
   6   3   4       66.00       58.36      2.31 o 
   7   3   4       15.02       13.07      2.37 o 
   8   3   4      137.59      109.43      4.48 o 
   9   3   4        0.07       -2.86      2.86 o 
  10   3   4       72.44       68.06      5.30 o 
  11   3   4       28.05       19.76      5.59 o 
  12   3   4       35.61       35.71     10.82 o 
  13   3   4      546.67      506.38     25.61 o 
 -10   4   4      167.32      159.42     11.86 o 
  -9   4   4      605.01      597.30     28.31 o 
  -8   4   4       81.61       67.86      7.78 o 
  -7   4   4       28.91       15.15      5.61 o 
  -6   4   4     1211.94     1187.67     23.84 o 
  -5   4   4     2154.57     2227.70     25.14 o 
  -4   4   4     2141.75     2147.45     23.61 o 
  -3   4   4     1779.76     1818.83     20.04 o 
  -2   4   4     2455.44     2371.21     24.14 o 
  -1   4   4     6097.50     6120.55     50.55 o 
   0   4   4     6476.01     6561.35     49.63 o 
   1   4   4     4336.85     4472.43     33.61 o 
   2   4   4     5591.86     5643.54     45.82 o 
   3   4   4     1896.29     1840.87     15.72 o 
   4   4   4     3284.26     3340.95     28.75 o 
   5   4   4     4323.49     4190.73     32.55 o 
   6   4   4     3367.75     3365.18     26.82 o 
   7   4   4      766.78      789.26      9.31 o 
   8   4   4      882.52      874.61     11.37 o 
   9   4   4     2373.16     2298.52     28.89 o 
  10   4   4     1172.23     1229.02     22.91 o 
  11   4   4      202.69      187.41     10.07 o 
  12   4   4      291.15      287.21     12.37 o 
  13   4   4      339.95      344.44     20.20 o 
  -9   5   4      263.26      249.42     13.74 o 
  -8   5   4      155.81      163.83     10.82 o 
  -7   5   4      217.30      218.57     10.97 o 
  -6   5   4      731.26      692.87     17.47 o 
  -5   5   4       13.77       14.97      3.92 o 
  -4   5   4      177.12      177.65      5.90 o 
  -3   5   4      213.45      220.40      8.43 o 
  -2   5   4      430.73      452.11      7.48 o 
  -1   5   4      142.81      155.40      4.25 o 
   0   5   4     1441.19     1511.97     13.84 o 
   1   5   4       97.29       69.84      3.12 o 
   2   5   4     5038.65     5140.24     43.68 o 
   3   5   4      597.77      627.68      9.41 o 
   4   5   4     1331.67     1436.29     17.00 o 
   5   5   4     3127.07     3041.12     29.00 o 
   6   5   4     2592.54     2543.59     24.28 o 
   7   5   4      351.33      339.92      5.13 o 
   8   5   4     1707.49     1671.80     17.02 o 
   9   5   4      376.36      384.86      8.95 o 
  10   5   4        1.11        0.30      4.57 o 
  11   5   4       16.72        7.23      5.22 o 
  12   5   4        2.56       -4.69      7.21 o 
  13   5   4       12.09       -8.66      8.66 o 
  -9   6   4       14.69        9.69      7.13 o 
  -8   6   4       71.93       57.64      8.15 o 
  -7   6   4       22.61       40.76      9.74 o 
  -6   6   4       98.32       81.67      7.78 o 
  -5   6   4      578.81      549.34     14.77 o 
  -4   6   4     2769.15     2771.83     29.86 o 
  -3   6   4     2092.56     2115.11     23.25 o 
  -2   6   4     1278.31     1280.23     17.39 o 
  -1   6   4     2375.64     2480.72     21.87 o 
   0   6   4     4261.35     4321.03     40.40 o 
   1   6   4      451.66      459.71      7.12 o 
   2   6   4     4013.15     4139.44     31.54 o 
   3   6   4     4152.10     4335.84     62.68 o 
   4   6   4       67.51       69.32      5.36 o 
   5   6   4      238.14      187.18      3.80 o 
   6   6   4     3127.72     3099.18     27.16 o 
   7   6   4     1469.14     1469.82     13.17 o 
   8   6   4      410.46      373.41      6.17 o 
   9   6   4      328.16      312.80      8.21 o 
  10   6   4     1005.94     1017.79     21.82 o 
  11   6   4      893.29      897.17     19.30 o 
  12   6   4      395.57      393.69     22.00 o 
  13   6   4       87.21       76.80      8.26 o 
  -8   7   4      121.86      114.69     14.43 o 
  -7   7   4      314.31      347.69     14.03 o 
  -6   7   4     1051.38     1013.91     22.94 o 
  -5   7   4      487.74      504.73     23.80 o 
  -4   7   4      137.98      129.66      5.60 o 
  -3   7   4       42.56       31.31      3.79 o 
  -2   7   4      781.53      805.42     12.73 o 
  -1   7   4     1744.63     1809.54     22.09 o 
   0   7   4     1108.31     1173.19     15.52 o 
   1   7   4      764.25      820.26     10.09 o 
   2   7   4     2302.50     2321.99     22.71 o 
   3   7   4     1451.14     1382.81     24.98 o 
   4   7   4     3246.23     3294.48     49.96 o 
   5   7   4     4251.38     4225.04     62.05 o 
   6   7   4     4280.17     4383.48     42.80 o 
   7   7   4     1782.32     1769.86     15.08 o 
   8   7   4     2347.39     2364.71     22.27 o 
   9   7   4      611.60      611.57      9.72 o 
  10   7   4      997.05     1025.12     19.48 o 
  11   7   4      188.16      208.59      9.94 o 
  12   7   4       57.42       63.21      6.98 o 
  13   7   4       55.48       45.78      7.13 o 
  -7   8   4        9.53        0.72      8.30 o 
  -6   8   4        0.12       10.46      8.30 o 
  -5   8   4       46.90       21.64      9.38 o 
  -4   8   4       60.37       81.87     10.46 o 
  -3   8   4      137.64      122.85      5.87 o 
  -2   8   4      260.85      248.02      7.11 o 
  -1   8   4      681.84      698.18     10.98 o 
   0   8   4      814.59      831.67     11.26 o 
   1   8   4      665.11      689.49     10.62 o 
   2   8   4        8.74        7.59      1.65 o 
   3   8   4      338.26      316.03      5.73 o 
   4   8   4      350.61      357.33     11.72 o 
   5   8   4       23.12       12.75      4.57 o 
   6   8   4      221.57      243.44     10.42 o 
   7   8   4      485.64      478.90      6.43 o 
   8   8   4     1099.92     1079.47     11.77 o 
   9   8   4       19.23       22.93      2.74 o 
  10   8   4       18.68       13.16      3.27 o 
  11   8   4      153.58      153.34      8.66 o 
  12   8   4      127.82      120.94      8.01 o 
  13   8   4        3.18       -1.08      5.36 o 
  -6   9   4      139.20       95.94     12.98 o 
  -5   9   4      999.92     1058.57     34.62 o 
  -4   9   4      919.88      907.81     29.58 o 
  -3   9   4       15.96        5.41      6.85 o 
  -2   9   4      123.97      126.27      7.44 o 
  -1   9   4      294.13      308.51     10.07 o 
   0   9   4      243.65      242.06      7.27 o 
   1   9   4      209.96      227.31      5.62 o 
   2   9   4     1884.91     1951.11     20.33 o 
   3   9   4     1932.94     1987.42     19.94 o 
   4   9   4     1903.99     1918.70     33.79 o 
   5   9   4     1900.39     1829.21     32.52 o 
   6   9   4     3051.99     3042.01     48.58 o 
   7   9   4     2969.13     2978.54     36.42 o 
   8   9   4     2349.43     2375.98     25.30 o 
   9   9   4      511.23      544.71      7.83 o 
  10   9   4      984.51     1018.92     16.16 o 
  11   9   4      499.05      503.57     14.47 o 
  12   9   4       63.54       67.64      6.62 o 
  13   9   4        0.60        0.07      5.77 o 
  -5  10   4        8.66       11.18      9.38 o 
  -4  10   4       43.04       25.25      9.74 o 
  -3  10   4      174.58      177.09     13.71 o 
  -2  10   4       79.13       79.63      6.50 o 
  -1  10   4       75.55       67.52      5.70 o 
   0  10   4       92.35       87.46      5.10 o 
   1  10   4       25.56       24.19      6.64 o 
   2  10   4      130.97      123.34      6.29 o 
   3  10   4     1134.67     1178.18     15.57 o 
   4  10   4        0.17        2.10      2.39 o 
   5  10   4        0.15        1.77      4.83 o 
   6  10   4      479.33      494.44     15.39 o 
   7  10   4      531.83      545.74     16.16 o 
   8  10   4       19.62       14.94      3.43 o 
   9  10   4        3.33        8.53      2.25 o 
  10  10   4       27.01       31.93      3.06 o 
  11  10   4        0.18        3.98      3.66 o 
  12  10   4        0.04        4.65      4.97 o 
  -4  11   4       63.97       54.82     11.18 o 
  -3  11   4      174.07      166.27     14.79 o 
  -2  11   4       18.42       18.75      7.93 o 
  -1  11   4       48.04       55.01      5.73 o 
   0  11   4      370.64      346.87      9.43 o 
   1  11   4       52.10       58.16      4.35 o 
   2  11   4      160.29      180.23     13.41 o 
   3  11   4      642.12      636.51     10.56 o 
   4  11   4     1177.34     1205.18     14.42 o 
   5  11   4      424.11      420.42     15.87 o 
   6  11   4      794.69      783.83     25.25 o 
   7  11   4     1614.25     1606.19     31.23 o 
   8  11   4     1341.44     1367.50     20.01 o 
   9  11   4      181.49      177.96      5.56 o 
  10  11   4      193.59      200.68      7.87 o 
  11  11   4      558.78      620.99     19.49 o 
  12  11   4      143.44      165.71      9.29 o 
  -3  12   4       17.06       15.51      9.02 o 
  -2  12   4       44.12       46.17      9.74 o 
  -1  12   4      336.24      355.66     12.50 o 
   0  12   4      164.73      179.25      9.05 o 
   1  12   4      102.34      103.87      5.61 o 
   2  12   4      103.35       92.21      5.07 o 
   3  12   4      467.79      477.75      9.52 o 
   4  12   4      809.97      794.56     16.66 o 
   5  12   4      267.06      247.61     12.35 o 
   6  12   4      109.74      106.86     10.28 o 
   7  12   4      519.27      549.33     17.32 o 
   8  12   4       99.79       88.69      8.63 o 
   9  12   4      108.61      109.06      5.66 o 
  10  12   4      232.74      249.80      9.46 o 
  11  12   4      103.03      109.36     18.21 o 
  -1  13   4        2.06        3.61      7.21 o 
   0  13   4        0.09       -4.41      4.41 o 
   1  13   4        0.52       -3.56      3.56 o 
   2  13   4        0.09       -3.01      3.01 o 
   3  13   4       73.32       60.90      4.43 o 
   4  13   4      389.51      397.51      8.55 o 
   5  13   4      148.36      156.19     10.96 o 
   6  13   4       82.43       67.62      8.03 o 
   7  13   4      117.55      110.91      9.34 o 
   8  13   4      380.80      379.52     15.24 o 
   9  13   4      288.79      278.98     13.71 o 
  10  13   4       73.94       70.54      5.84 o 
   0  14   4      197.67      180.34     14.79 o 
   1  14   4      308.10      336.80     10.39 o 
   2  14   4       70.64       66.82      5.25 o 
   3  14   4       44.73       46.30      4.29 o 
   4  14   4      389.82      394.44     10.40 o 
   5  14   4      317.97      302.11      8.49 o 
   6  14   4      401.60      419.61     16.69 o 
   7  14   4      407.02      377.16     32.82 o 
   8  14   4      273.11      273.24     14.37 o 
   9  14   4      192.14      172.04     18.03 o 
   4  15   4       11.56        2.06      6.49 o 
   5  15   4       17.66       10.30      4.87 o 
   6  15   4       35.49       33.11      4.36 o 
  -4 -14   5       25.91       24.57      4.89 o 
  -3 -14   5      123.58      140.25      9.59 o 
  -7 -13   5       22.49       31.54      7.19 o 
  -6 -13   5       58.93       59.56      6.73 o 
  -5 -13   5       19.03       22.67      6.53 o 
  -4 -13   5       16.08        8.98      4.54 o 
  -3 -13   5       77.03       68.19      5.14 o 
  -2 -13   5       54.53       54.38      4.86 o 
  -1 -13   5      147.81      116.08      7.12 o 
   0 -13   5       43.24       43.65      5.55 o 
   1 -13   5      165.52      167.91      8.69 o 
  -8 -12   5      303.82      327.23      9.97 o 
  -7 -12   5      364.40      372.84     11.17 o 
  -6 -12   5      598.55      644.40     14.16 o 
  -5 -12   5      152.01      158.68      7.56 o 
  -4 -12   5      282.69      247.28      8.99 o 
  -3 -12   5      358.45      390.42     13.47 o 
  -2 -12   5      341.27      346.15      9.32 o 
  -1 -12   5      392.11      377.02      9.73 o 
   0 -12   5       64.25       71.44      5.11 o 
   1 -12   5        3.58        0.71      4.18 o 
   2 -12   5      164.55      147.13      8.93 o 
   3 -12   5      428.26      441.23     17.85 o 
  -9 -11   5      232.69      244.72      8.58 o 
  -8 -11   5       25.98       25.94      4.43 o 
  -7 -11   5       49.15       57.58      6.35 o 
  -6 -11   5      309.54      300.54      8.29 o 
  -5 -11   5       69.54       67.81      4.71 o 
  -4 -11   5        7.83       15.37      3.59 o 
  -3 -11   5       37.63       35.65      3.98 o 
  -2 -11   5       35.31       22.27      3.29 o 
  -1 -11   5        0.88        3.29      3.31 o 
   0 -11   5        4.38        5.56      3.44 o 
   1 -11   5       31.79       19.57      3.98 o 
   2 -11   5        8.63       -2.43      4.21 o 
   3 -11   5       80.45       67.79     10.82 o 
   4 -11   5       30.48       35.22      6.89 o 
   5 -11   5       13.81       19.48     10.10 o 
 -10 -10   5      140.60      131.96      7.96 o 
  -9 -10   5      280.39      288.45      8.84 o 
  -8 -10   5      438.43      464.62     10.34 o 
  -7 -10   5      349.73      340.64      7.70 o 
  -6 -10   5      688.72      702.45     17.63 o 
  -5 -10   5      979.88     1033.59     15.15 o 
  -4 -10   5      995.85     1035.90     14.66 o 
  -3 -10   5       15.47       24.88      3.49 o 
  -2 -10   5        4.33        2.75      4.74 o 
  -1 -10   5      484.35      487.22      8.38 o 
   0 -10   5      544.61      570.85     11.19 o 
   1 -10   5       74.86       61.96      4.58 o 
   2 -10   5       39.75       38.81      4.88 o 
   3 -10   5       30.34       31.92      4.99 o 
   4 -10   5      140.19      119.54      9.03 o 
   5 -10   5      303.86      279.88     18.39 o 
   6 -10   5      530.78      556.52     26.33 o 
 -10  -9   5      278.46      289.52     10.76 o 
  -9  -9   5      752.68      808.57     17.75 o 
  -8  -9   5     1240.68     1305.22     25.65 o 
  -7  -9   5      528.40      548.54      9.40 o 
  -6  -9   5      578.97      582.77     10.59 o 
  -5  -9   5     1154.34     1149.43     15.63 o 
  -4  -9   5     1707.49     1699.59     20.32 o 
  -3  -9   5       60.83       65.97      3.47 o 
  -2  -9   5       55.33       55.81      3.39 o 
  -1  -9   5      935.95      966.04     16.61 o 
   0  -9   5       23.74       14.60      2.77 o 
   1  -9   5        5.61       -0.20      2.42 o 
   2  -9   5      708.20      724.07     12.65 o 
   3  -9   5      207.73      207.65      7.10 o 
   4  -9   5       20.87       13.55      4.55 o 
   5  -9   5       28.93       26.48      5.08 o 
   6  -9   5       97.65      106.33     11.18 o 
   7  -9   5       74.81       88.00     13.34 o 
 -11  -8   5        5.99        5.77      8.30 o 
 -10  -8   5        1.09       -0.23      5.48 o 
  -9  -8   5      129.57      110.63      5.89 o 
  -8  -8   5      246.02      279.30      9.79 o 
  -7  -8   5      436.40      446.00      8.44 o 
  -6  -8   5       10.72       10.68      4.13 o 
  -5  -8   5        0.49       -1.17      2.45 o 
  -4  -8   5      963.59      949.81     13.77 o 
  -3  -8   5     1289.97     1256.95     13.92 o 
  -2  -8   5      148.92      141.34      4.58 o 
  -1  -8   5      464.59      459.98     12.50 o 
   0  -8   5       56.27       48.43      2.93 o 
   1  -8   5      206.49      196.42      5.02 o 
   2  -8   5       25.80       20.17      3.11 o 
   3  -8   5      109.46      101.76      5.22 o 
   4  -8   5       71.79       63.12      5.33 o 
   5  -8   5      122.59       97.73      6.35 o 
   6  -8   5      108.73       96.68      8.80 o 
   7  -8   5      480.55      468.97     16.83 o 
   8  -8   5      400.34      387.93     25.07 o 
 -11  -7   5      432.84      412.25     21.64 o 
 -10  -7   5      345.91      339.63     13.37 o 
  -9  -7   5     1099.23     1118.15     25.66 o 
  -8  -7   5     2160.35     2167.37     28.58 o 
  -7  -7   5     2289.76     2252.84     22.45 o 
  -6  -7   5     1001.31     1066.12     10.57 o 
  -5  -7   5     1160.14     1156.15     12.01 o 
  -4  -7   5     1940.76     1837.91     21.76 o 
  -3  -7   5      294.91      319.24      7.25 o 
  -2  -7   5      832.49      833.60     10.28 o 
  -1  -7   5     2245.16     2155.40     20.89 o 
   0  -7   5      148.90      151.15      4.21 o 
   1  -7   5      223.68      221.60      5.05 o 
   2  -7   5      360.46      368.75      7.05 o 
   3  -7   5      950.65      990.81     12.47 o 
   4  -7   5      907.00      896.77     15.87 o 
   5  -7   5      701.79      702.10     13.85 o 
   6  -7   5       72.35       61.59      5.93 o 
   7  -7   5      326.28      345.15     29.03 o 
   8  -7   5      300.59      354.77     18.75 o 
   9  -7   5      230.32      241.04     33.00 o 
 -11  -6   5       69.14       64.56     11.54 o 
 -10  -6   5        0.26        9.75      5.48 o 
  -9  -6   5      262.86      283.15      8.29 o 
  -8  -6   5      332.30      322.01      7.32 o 
  -7  -6   5     1049.43     1013.33     12.71 o 
  -6  -6   5      213.29      210.70      5.55 o 
  -5  -6   5      532.12      497.08      7.82 o 
  -4  -6   5        9.78       12.76      2.41 o 
  -3  -6   5     1065.64     1037.51     10.67 o 
  -2  -6   5      218.25      216.64      4.84 o 
  -1  -6   5       81.92       80.89      3.35 o 
   0  -6   5      733.29      724.33      9.29 o 
   1  -6   5     1172.96     1074.59     11.04 o 
   2  -6   5      407.03      402.90      6.31 o 
   3  -6   5      312.17      287.95      6.28 o 
   4  -6   5       63.56       58.37      4.16 o 
   5  -6   5       15.32       12.40      3.98 o 
   6  -6   5        9.62       14.10      3.92 o 
   7  -6   5       80.06       76.85      7.91 o 
   8  -6   5      422.51      424.31     15.30 o 
   9  -6   5      354.85      372.24     15.42 o 
 -11  -5   5      477.62      447.95     22.72 o 
 -10  -5   5      962.50      943.16     32.10 o 
  -9  -5   5      396.21      407.09      9.17 o 
  -8  -5   5     1450.79     1478.59     16.91 o 
  -7  -5   5     3352.18     3296.85     30.85 o 
  -6  -5   5     1972.17     1928.29     22.89 o 
  -5  -5   5     2484.54     2517.02     19.97 o 
  -4  -5   5     4472.95     4421.81     34.96 o 
  -3  -5   5     3607.80     3638.39     35.63 o 
  -2  -5   5       93.57       98.64      4.06 o 
  -1  -5   5      654.54      618.28      8.87 o 
   0  -5   5     3626.49     3697.49     31.90 o 
   1  -5   5     2382.97     2469.33     23.39 o 
   2  -5   5        4.91        6.13      1.86 o 
   3  -5   5      292.76      324.99      5.20 o 
   4  -5   5     1723.20     1690.18     16.92 o 
   5  -5   5     1709.84     1678.91     23.27 o 
   6  -5   5       64.44       69.54      5.07 o 
   7  -5   5      749.02      735.96     29.39 o 
   8  -5   5      391.01      399.15     14.28 o 
   9  -5   5      144.97      145.32     10.70 o 
  10  -5   5      182.85      157.75     11.73 o 
 -11  -4   5      249.66      248.50     18.03 o 
 -10  -4   5      287.98      289.48     20.92 o 
  -9  -4   5      203.71      204.31      8.07 o 
  -8  -4   5      723.36      706.64     10.59 o 
  -7  -4   5      537.62      562.55      9.03 o 
  -6  -4   5      256.12      267.44      6.04 o 
  -5  -4   5       24.35       26.75      2.53 o 
  -4  -4   5     1685.19     1744.39     14.29 o 
  -3  -4   5     3564.28     3627.21     29.00 o 
  -2  -4   5     4031.46     3934.82     33.75 o 
  -1  -4   5       17.59        4.87      1.62 o 
   0  -4   5     5556.89     5666.62     46.92 o 
   1  -4   5     5444.51     5497.61     53.25 o 
   2  -4   5     2429.52     2462.12     20.42 o 
   3  -4   5     1974.85     1825.24     16.15 o 
   4  -4   5     1517.04     1464.28     13.94 o 
   5  -4   5       23.26       31.64      3.04 o 
   6  -4   5       10.39       12.60      3.54 o 
   7  -4   5      641.72      648.10     12.40 o 
   8  -4   5      128.33      122.15      8.93 o 
   9  -4   5      318.95      306.20     13.39 o 
  10  -4   5      107.87       80.02      9.05 o 
  11  -4   5        6.32        6.56      7.34 o 
 -11  -3   5      121.71      102.79     13.71 o 
 -10  -3   5      271.67      259.91     12.10 o 
  -9  -3   5      160.29      155.60      7.42 o 
  -8  -3   5     1226.52     1212.19     14.75 o 
  -7  -3   5     1571.65     1501.57     20.87 o 
  -6  -3   5     1450.50     1403.72     15.24 o 
  -5  -3   5      468.79      479.41      7.30 o 
  -4  -3   5      927.17      954.47      9.23 o 
  -3  -3   5     2569.35     2470.99     18.91 o 
  -2  -3   5       49.37       35.43      2.02 o 
  -1  -3   5       49.19       49.63      2.14 o 
   0  -3   5      379.41      362.89      6.48 o 
   1  -3   5     1282.66     1265.11     12.59 o 
   2  -3   5      733.71      682.95      7.50 o 
   3  -3   5      323.55      322.77      5.66 o 
   4  -3   5      417.07      399.33      6.63 o 
   5  -3   5     2443.06     2393.39     25.47 o 
   6  -3   5       56.67       52.49      4.49 o 
   7  -3   5      609.68      619.38     11.66 o 
   8  -3   5      731.69      754.77     18.61 o 
   9  -3   5      126.36      133.77      9.43 o 
  10  -3   5        5.60        4.86      5.99 o 
  11  -3   5       63.77       49.08      8.52 o 
 -11  -2   5      677.82      706.18     20.38 o 
 -10  -2   5     1599.55     1555.28     31.06 o 
  -9  -2   5       80.69       74.66      7.65 o 
  -8  -2   5      722.99      739.55     15.77 o 
  -7  -2   5     2322.88     2307.54     20.95 o 
  -6  -2   5     1757.79     1771.28     20.52 o 
  -5  -2   5      389.35      383.70      8.30 o 
  -4  -2   5     1455.49     1434.01     14.70 o 
  -3  -2   5     1959.56     1900.67     15.12 o 
  -2  -2   5     5308.91     5320.69     42.00 o 
  -1  -2   5     4497.46     4378.03     31.27 o 
   0  -2   5    11426.35    11394.59     85.07 o 
   1  -2   5     3565.78     3359.80     26.44 o 
   2  -2   5     2180.50     2064.52     20.59 o 
   3  -2   5     8150.85     8005.51     64.69 o 
   4  -2   5    13153.93    13136.53    105.42 o 
   5  -2   5     1006.05      960.98     12.57 o 
   6  -2   5        5.84        4.41      2.63 o 
   7  -2   5      115.69      112.28      5.06 o 
   8  -2   5      441.09      469.89      9.64 o 
   9  -2   5      444.86      454.68     14.53 o 
  10  -2   5        0.72        0.67      5.73 o 
  11  -2   5        8.39        6.54      6.31 o 
  12  -2   5       43.48       39.23      8.29 o 
 -11  -1   5      142.30      124.87     10.58 o 
 -10  -1   5       32.23       38.73      7.49 o 
  -9  -1   5      106.33      111.15      8.80 o 
  -8  -1   5        0.23       -3.37      3.37 o 
  -7  -1   5      133.56      134.75      5.12 o 
  -6  -1   5      241.63      221.38      5.62 o 
  -5  -1   5      217.90      215.40      4.32 o 
  -4  -1   5       29.34       19.69      1.91 o 
  -3  -1   5      167.25      160.48      3.07 o 
  -2  -1   5      367.15      436.11      5.39 o 
  -1  -1   5      170.42      164.38      2.89 o 
   0  -1   5     3757.51     3845.35     44.33 o 
   1  -1   5       31.32       49.11      1.79 o 
   2  -1   5      457.52      482.07      4.45 o 
   3  -1   5      142.25      124.93      3.34 o 
   4  -1   5      436.86      491.81      6.33 o 
   5  -1   5        0.08        6.36      2.29 o 
   6  -1   5       28.90       23.68      2.60 o 
   7  -1   5        3.72        2.07      2.65 o 
   8  -1   5        1.19       -2.76      2.76 o 
   9  -1   5      123.85      129.11     14.61 o 
  10  -1   5       65.47       59.55      7.27 o 
  11  -1   5       22.24       13.46      7.39 o 
  12  -1   5       11.18        5.02      6.73 o 
 -11   0   5       98.09       90.88      9.82 o 
 -10   0   5      551.90      553.64     17.71 o 
  -9   0   5      352.58      364.65     14.03 o 
  -8   0   5      337.22      287.28     11.99 o 
  -7   0   5        1.47       -0.68      2.41 o 
  -6   0   5      730.25      752.05      9.09 o 
  -5   0   5     1695.57     1688.45     14.48 o 
  -4   0   5     2583.06     2489.75     58.65 o 
  -3   0   5     1702.43     1649.06     14.68 o 
  -2   0   5     3847.57     3931.40     28.80 o 
  -1   0   5     3467.58     3372.84     21.79 o 
   0   0   5    15983.63    16463.95     91.10 o 
   1   0   5    22999.90    22747.45    132.38 o 
   2   0   5     3250.04     2918.19     17.74 o 
   3   0   5     1664.09     1542.50     11.19 o 
   4   0   5     4652.94     4555.27     35.22 o 
   5   0   5     4481.75     4327.13     37.55 o 
   6   0   5     3578.07     3541.98     34.46 o 
   7   0   5        1.79        5.76      2.45 o 
   8   0   5        2.67        1.89      2.68 o 
   9   0   5      400.67      400.47      8.64 o 
  10   0   5       42.31       44.35      6.50 o 
  11   0   5       58.65       58.50      9.92 o 
  12   0   5      231.41      246.70     20.20 o 
 -11   1   5      418.06      403.40     16.95 o 
 -10   1   5      206.63      188.77     21.82 o 
  -9   1   5       16.01       14.96      6.24 o 
  -8   1   5       15.07       12.18      5.73 o 
  -7   1   5      105.61      109.17      5.12 o 
  -6   1   5       65.62       59.55      3.39 o 
  -5   1   5        6.60        6.04      1.96 o 
  -4   1   5      680.64      762.03      8.02 o 
  -3   1   5     1622.66     1587.06     13.28 o 
  -2   1   5     1554.73     1506.58     11.56 o 
  -1   1   5     1397.27     1465.26      9.93 o 
   0   1   5      974.75      954.71      6.57 o 
   1   1   5     6266.95     6401.77     35.44 o 
   2   1   5     4859.61     4975.32     29.34 o 
   3   1   5      714.80      649.85      5.73 o 
   4   1   5      953.92      871.10      7.33 o 
   5   1   5      111.96       98.64      2.99 o 
   6   1   5       73.22       94.46      3.15 o 
   7   1   5      345.42      344.13      5.50 o 
   8   1   5      765.95      760.42     12.20 o 
   9   1   5      308.07      267.76      7.35 o 
  10   1   5       38.52       29.66      4.54 o 
  11   1   5      133.75      136.76     15.87 o 
  12   1   5      507.49      544.97     26.33 o 
  13   1   5       69.39       51.94     12.26 o 
 -10   2   5        1.34       -4.23      6.62 o 
  -9   2   5      206.23      200.94     13.16 o 
  -8   2   5      278.15      249.80     16.77 o 
  -7   2   5       15.95       16.89      3.85 o 
  -6   2   5        6.99        4.05      2.86 o 
  -5   2   5      101.75      107.17      4.19 o 
  -4   2   5      877.53      932.91     10.17 o 
  -3   2   5      465.26      445.29      6.16 o 
  -2   2   5     4657.15     4894.97     35.03 o 
  -1   2   5     4084.33     4187.59     28.11 o 
   0   2   5      900.32      903.05      6.29 o 
   1   2   5     7665.60     7840.09     45.33 o 
   2   2   5    12630.49    12513.66     71.90 o 
   3   2   5     7869.94     7914.13     45.68 o 
   4   2   5      545.99      519.79      3.94 o 
   5   2   5      736.96      701.26      5.57 o 
   6   2   5     2244.11     2202.89     16.83 o 
   7   2   5      820.16      798.19      9.42 o 
   8   2   5       25.09       28.17      3.18 o 
   9   2   5       17.50       31.88      4.31 o 
  10   2   5       58.58       51.01      4.84 o 
  11   2   5       44.41       53.76     16.59 o 
  12   2   5       39.28       39.67     10.82 o 
  13   2   5      208.08      228.31     19.12 o 
 -10   3   5      297.59      273.58     18.03 o 
  -9   3   5      479.09      486.79     16.83 o 
  -8   3   5       86.80       73.83      8.16 o 
  -7   3   5      244.68      245.36     11.28 o 
  -6   3   5     1343.35     1336.10     17.83 o 
  -5   3   5     1633.43     1683.25     18.15 o 
  -4   3   5      769.61      816.35      9.48 o 
  -3   3   5      820.33      847.35      9.33 o 
  -2   3   5     7454.07     7938.34     59.96 o 
  -1   3   5     5637.37     5913.38     45.51 o 
   0   3   5     1850.06     1751.52     12.77 o 
   1   3   5     6977.35     7204.57     41.60 o 
   2   3   5     2346.20     2255.07     15.73 o 
   3   3   5     2485.88     2497.07     16.12 o 
   4   3   5     4752.52     4823.30     30.02 o 
   5   3   5     4405.46     4250.28     26.88 o 
   6   3   5     1203.25     1130.29     10.98 o 
   7   3   5      290.11      303.26      6.20 o 
   8   3   5     1749.14     1744.55     19.77 o 
   9   3   5     3344.18     3275.36     34.15 o 
  10   3   5      345.91      382.29      9.63 o 
  11   3   5      242.90      229.01     11.09 o 
  12   3   5      601.84      602.32     25.97 o 
  13   3   5      446.21      439.66     23.44 o 
  -9   4   5      138.74      132.47     10.70 o 
  -8   4   5       88.00       79.37      8.54 o 
  -7   4   5        7.71        7.64      5.73 o 
  -6   4   5      653.97      622.42     16.57 o 
  -5   4   5      163.30      146.67      7.07 o 
  -4   4   5       37.03       47.18      3.62 o 
  -3   4   5      685.55      686.45     10.18 o 
  -2   4   5        8.75        7.09      1.97 o 
  -1   4   5     2253.38     2219.28     18.82 o 
   0   4   5      759.75      808.92      7.46 o 
   1   4   5      624.05      684.19      5.76 o 
   2   4   5      533.48      499.51      5.22 o 
   3   4   5     4629.59     4767.41     33.50 o 
   4   4   5     2585.27     2421.50     17.84 o 
   5   4   5       65.42       64.89      2.62 o 
   6   4   5      502.23      509.69      5.44 o 
   7   4   5       36.16       27.19      1.97 o 
   8   4   5      288.46      274.57      6.00 o 
   9   4   5      151.12      123.31      5.03 o 
  10   4   5      200.41      196.04     10.07 o 
  11   4   5      174.93      177.78     10.07 o 
  12   4   5       35.87       33.02     15.15 o 
  13   4   5       37.67       20.56     10.10 o 
  -9   5   5      580.85      577.41     19.64 o 
  -8   5   5      352.57      381.99     22.90 o 
  -7   5   5       27.05       29.62      7.03 o 
  -6   5   5       39.14       42.78      6.50 o 
  -5   5   5     1221.05     1263.28     42.02 o 
  -4   5   5      718.87      711.75     11.31 o 
  -3   5   5      723.64      787.73     11.40 o 
  -2   5   5     2934.10     3045.41     30.68 o 
  -1   5   5     2784.57     2914.99     25.95 o 
   0   5   5     4928.92     5021.09     35.86 o 
   1   5   5     6099.16     6353.95     47.68 o 
   2   5   5     3576.35     3540.50     29.80 o 
   3   5   5     4847.06     4950.14     36.67 o 
   4   5   5     1793.29     1888.36     16.48 o 
   5   5   5     2061.38     2037.79     16.78 o 
   6   5   5     2164.38     2054.17     17.35 o 
   7   5   5     1961.17     1980.23     19.16 o 
   8   5   5      173.09      170.08      4.96 o 
   9   5   5      747.84      713.96     12.59 o 
  10   5   5     1566.22     1600.19     27.37 o 
  11   5   5      921.30     1031.97     21.13 o 
  12   5   5      166.52      185.27     10.71 o 
  13   5   5      428.03      427.40     21.64 o 
  -8   6   5      170.28      155.49     11.07 o 
  -7   6   5      483.16      469.48     38.05 o 
  -6   6   5     1580.29     1509.70     83.32 o 
  -5   6   5      435.19      464.07     14.43 o 
  -4   6   5      255.46      245.60      7.15 o 
  -3   6   5      654.45      665.27     10.45 o 
  -2   6   5     2038.39     2090.72     22.57 o 
  -1   6   5      107.97      115.49      3.36 o 
   0   6   5        1.69        7.26      2.53 o 
   1   6   5      178.92      169.47      4.30 o 
   2   6   5      726.29      769.02      8.05 o 
   3   6   5      388.20      380.78      4.51 o 
   4   6   5        6.89        6.81      1.55 o 
   5   6   5       49.86       58.82      2.54 o 
   6   6   5      177.37      168.61      2.88 o 
   7   6   5      893.09      881.24      9.64 o 
   8   6   5     2289.19     2272.85     25.20 o 
   9   6   5      211.02      213.83      7.10 o 
  10   6   5      175.44      187.83      9.17 o 
  11   6   5      107.99       94.22      7.38 o 
  12   6   5      371.01      417.72     13.88 o 
  13   6   5      226.09      239.40     16.77 o 
  -7   7   5       46.08       44.36     11.18 o 
  -6   7   5        0.27       -6.13      7.57 o 
  -5   7   5        7.39       11.32      5.77 o 
  -4   7   5      204.28      204.31      9.54 o 
  -3   7   5      162.54      184.35      6.87 o 
  -2   7   5       96.59       98.28      4.49 o 
  -1   7   5     1194.65     1209.06     16.38 o 
   0   7   5     2014.81     2065.68     25.02 o 
   1   7   5      458.94      451.44     10.26 o 
   2   7   5      607.06      593.25      7.89 o 
   3   7   5     2256.22     2264.93     22.26 o 
   4   7   5     1391.72     1372.59     16.76 o 
   5   7   5       93.66      101.46      3.11 o 
   6   7   5      280.61      286.71      5.10 o 
   7   7   5     2813.40     2764.86     21.97 o 
   8   7   5      225.93      217.45      5.35 o 
   9   7   5      196.88      180.79      6.71 o 
  10   7   5      699.14      707.36     13.18 o 
  11   7   5      960.28     1031.20     20.47 o 
  12   7   5      386.90      384.48     13.00 o 
  13   7   5      374.38      422.37     16.41 o 
  -7   8   5      192.28      204.14     17.31 o 
  -6   8   5      678.65      657.14     26.69 o 
  -5   8   5     1357.56     1322.58     38.59 o 
  -4   8   5     1345.06     1325.47     37.51 o 
  -3   8   5      277.48      315.31      9.15 o 
  -2   8   5      520.11      492.01     13.13 o 
  -1   8   5     1361.61     1420.88     37.69 o 
   0   8   5     2553.62     2569.50     30.49 o 
   1   8   5      356.78      368.15      7.48 o 
   2   8   5       27.62       25.39      2.14 o 
   3   8   5      795.20      814.34      9.53 o 
   4   8   5      629.29      640.18     10.58 o 
   5   8   5      216.11      231.55      9.94 o 
   6   8   5     1165.16     1154.90     16.70 o 
   7   8   5      524.02      532.58      7.30 o 
   8   8   5      855.05      831.04      9.10 o 
   9   8   5     1843.83     1867.37     20.50 o 
  10   8   5     2269.87     2390.11     30.21 o 
  11   8   5      484.95      513.85     13.63 o 
  12   8   5      156.57      163.20      9.68 o 
  13   8   5      157.21      185.12     10.96 o 
  -6   9   5       34.84       28.49     10.10 o 
  -5   9   5       43.82       36.07     10.46 o 
  -4   9   5        0.01       15.15      8.30 o 
  -3   9   5       27.46       17.31      7.57 o 
  -2   9   5       14.12       12.58      4.41 o 
  -1   9   5        5.83        2.77      3.95 o 
   0   9   5       55.63       65.99      5.08 o 
   1   9   5      216.93      217.39     15.69 o 
   2   9   5       16.10       19.74      2.42 o 
   3   9   5      206.68      209.24      6.07 o 
   4   9   5     1005.67      974.36     11.86 o 
   5   9   5      134.17      116.36      8.84 o 
   6   9   5        0.33       -4.67      4.67 o 
   7   9   5       98.78       71.39      4.51 o 
   8   9   5      222.06      190.62      6.71 o 
   9   9   5      416.43      373.56      6.93 o 
  10   9   5        0.15       -2.94      2.94 o 
  11   9   5       19.94       24.18      5.22 o 
  12   9   5      106.52      107.19      7.49 o 
  13   9   5      121.61      127.69     14.79 o 
  -5  10   5      281.30      244.54     17.67 o 
  -4  10   5      970.99      990.04     33.18 o 
  -3  10   5      694.17      724.23     26.33 o 
  -2  10   5       72.51       71.79      7.93 o 
  -1  10   5      140.06      139.22      8.40 o 
   0  10   5     1198.34     1196.58     28.13 o 
   1  10   5      252.86      249.87      8.42 o 
   2  10   5      716.00      751.84     19.86 o 
   3  10   5      595.41      583.14     13.41 o 
   4  10   5      288.32      276.29      7.23 o 
   5  10   5      463.97      479.52     27.23 o 
   6  10   5     2025.16     1928.68     35.07 o 
   7  10   5     1359.95     1317.10     26.90 o 
   8  10   5     1163.98     1218.27     21.23 o 
   9  10   5      524.19      516.63      9.73 o 
  10  10   5      744.59      760.46     10.89 o 
  11  10   5     1388.62     1471.07     24.82 o 
  12  10   5      468.37      517.45     14.00 o 
  -4  11   5      203.13      195.48     17.31 o 
  -3  11   5       31.54       26.33      9.38 o 
  -2  11   5      135.83      124.43     12.62 o 
  -1  11   5      742.89      747.70     38.77 o 
   0  11   5       10.01        8.00      4.20 o 
   1  11   5       36.86       26.28      4.31 o 
   2  11   5      501.47      511.48     10.20 o 
   3  11   5      500.75      476.82      8.46 o 
   4  11   5      118.33      120.21      4.13 o 
   5  11   5       15.06       12.28      8.48 o 
   6  11   5      102.08       86.07      8.01 o 
   7  11   5      315.50      309.83     15.33 o 
   8  11   5       97.43       82.81      8.31 o 
   9  11   5        1.07        1.41      3.24 o 
  10  11   5        0.11       -0.21      3.99 o 
  11  11   5        3.74       -1.80      6.13 o 
  12  11   5        0.09        6.49      6.85 o 
  -3  12   5      211.15      224.34     17.31 o 
  -2  12   5      392.26      418.38     20.92 o 
  -1  12   5      104.20      111.09     11.54 o 
   0  12   5       10.06        8.30      4.83 o 
   1  12   5       17.79       21.54      6.85 o 
   2  12   5       55.06       63.47      5.08 o 
   3  12   5       86.04       87.42      5.15 o 
   4  12   5      233.47      224.69      9.06 o 
   5  12   5      153.42      151.13     10.45 o 
   6  12   5       71.44       70.04     10.10 o 
   7  12   5      268.99      271.36     21.10 o 
   8  12   5     1265.29     1279.23     28.04 o 
   9  12   5      383.49      368.60     14.90 o 
  10  12   5       80.96       69.97      6.13 o 
  11  12   5      452.63      461.30     15.51 o 
  -1  13   5      444.10      423.79     20.92 o 
   0  13   5      599.17      578.57     26.33 o 
   1  13   5      515.76      535.77     15.33 o 
   2  13   5      121.69      119.93      9.02 o 
   3  13   5      197.65      170.90      7.08 o 
   4  13   5      554.82      546.26     11.65 o 
   5  13   5      236.71      248.78     13.26 o 
   6  13   5      141.11      112.71      9.56 o 
   7  13   5      142.38      133.40     10.19 o 
   8  13   5      237.11      254.23     13.34 o 
   9  13   5       67.68       51.19      8.01 o 
  10  13   5       19.27       16.62      4.30 o 
   1  14   5       24.58       27.67      5.73 o 
   2  14   5      143.29      118.00     14.07 o 
   3  14   5       15.65       12.54      4.59 o 
   4  14   5        0.16       -1.44      3.87 o 
   5  14   5       67.95       66.05      5.22 o 
   6  14   5       14.12        9.74      6.63 o 
   7  14   5        0.18       -6.10      6.10 o 
   8  14   5      176.68      183.18     12.50 o 
   9  14   5      436.54      487.21     18.20 o 
  -6 -13   6      404.46      383.46     15.42 o 
  -5 -13   6      122.16      130.31      9.78 o 
  -4 -13   6       34.29       28.83      6.84 o 
  -3 -13   6      300.55      282.04     11.22 o 
  -2 -13   6      356.55      380.61     11.60 o 
  -1 -13   6      138.81      127.50      7.54 o 
   0 -13   6        9.80        7.17      4.75 o 
  -8 -12   6       43.34       50.79     11.36 o 
  -7 -12   6       57.71       40.63      7.44 o 
  -6 -12   6      114.45      114.40      7.47 o 
  -5 -12   6       58.52       61.22      6.04 o 
  -4 -12   6       19.60       26.98      5.34 o 
  -3 -12   6      108.09       88.00      6.51 o 
  -2 -12   6       41.92       41.47      4.68 o 
  -1 -12   6       16.08       19.80      4.83 o 
   0 -12   6       10.65       10.73      4.56 o 
   1 -12   6        0.30       -2.07      4.38 o 
   2 -12   6        3.05       -4.42      4.63 o 
   3 -12   6      137.48      109.28     13.34 o 
  -9 -11   6      170.76      169.41      8.91 o 
  -8 -11   6      263.54      316.41     14.65 o 
  -7 -11   6      143.76      143.30      7.70 o 
  -6 -11   6      293.68      263.48      9.67 o 
  -5 -11   6     1448.45     1460.40     23.18 o 
  -4 -11   6     1039.70     1040.96     18.36 o 
  -3 -11   6      188.71      190.72      8.23 o 
  -2 -11   6      436.21      448.92     11.63 o 
  -1 -11   6      724.77      732.09     12.60 o 
   0 -11   6      410.13      423.89      9.72 o 
   1 -11   6      156.73      168.03      7.97 o 
   2 -11   6      111.44      106.94      7.03 o 
   3 -11   6       74.35       69.28      8.29 o 
   4 -11   6       53.69       45.44      7.27 o 
  -9 -10   6      213.99      218.35     10.08 o 
  -8 -10   6      152.45      161.42     13.64 o 
  -7 -10   6        3.29        2.64      4.16 o 
  -6 -10   6       14.36       17.44      4.64 o 
  -5 -10   6       17.81       22.30      4.86 o 
  -4 -10   6      770.41      748.19     16.81 o 
  -3 -10   6      690.91      696.96     11.82 o 
  -2 -10   6       46.91       46.90      4.35 o 
  -1 -10   6       22.87       15.39      3.68 o 
   0 -10   6       14.77       13.09      3.65 o 
   1 -10   6        0.94       -2.39      3.34 o 
   2 -10   6       79.99       68.86      5.88 o 
   3 -10   6       13.73        7.62      4.42 o 
   4 -10   6       77.90       74.77      8.03 o 
   5 -10   6        7.21        1.08      8.30 o 
 -10  -9   6       13.76       12.08      6.21 o 
  -9  -9   6      103.74      100.54      7.07 o 
  -8  -9   6      732.24      765.35     13.59 o 
  -7  -9   6      686.75      687.06     14.11 o 
  -6  -9   6       25.34       27.49      4.81 o 
  -5  -9   6      691.48      713.94     12.13 o 
  -4  -9   6     2452.84     2433.04     27.54 o 
  -3  -9   6     1647.39     1626.90     33.47 o 
  -2  -9   6      468.07      477.92      8.18 o 
  -1  -9   6      499.09      500.66      8.45 o 
   0  -9   6      941.53      962.00     14.84 o 
   1  -9   6       83.01       76.63      4.26 o 
   2  -9   6       63.46       62.79      6.06 o 
   3  -9   6      157.23      152.11     16.92 o 
   4  -9   6       27.39       20.24      4.82 o 
   5  -9   6       17.35        6.72      4.76 o 
   6  -9   6       73.93       55.03      8.03 o 
   7  -9   6       79.30       88.73     13.34 o 
 -10  -8   6        6.49      -10.02     14.43 o 
  -9  -8   6      120.81      117.95      9.18 o 
  -8  -8   6      399.08      434.53     10.62 o 
  -7  -8   6     1670.73     1666.14     21.16 o 
  -6  -8   6     1342.18     1305.01     15.61 o 
  -5  -8   6     1033.21     1047.27     13.00 o 
  -4  -8   6      715.25      728.32     10.31 o 
  -3  -8   6      577.08      576.42      8.93 o 
  -2  -8   6     1300.13     1294.81     14.77 o 
  -1  -8   6     2115.04     2103.85     21.21 o 
   0  -8   6      264.66      262.94      5.67 o 
   1  -8   6       46.63       40.92      3.11 o 
   2  -8   6      151.32      144.51      5.35 o 
   3  -8   6      519.73      527.15      9.24 o 
   4  -8   6      128.93      114.31      8.15 o 
   5  -8   6       88.06       73.69      5.99 o 
   6  -8   6       19.29        6.98      6.50 o 
   7  -8   6       90.44       75.51     12.44 o 
   8  -8   6       61.66       50.82      8.66 o 
 -11  -7   6       24.62       22.00     10.10 o 
 -10  -7   6        1.38       -5.36      5.36 o 
  -9  -7   6       39.85       30.47      6.50 o 
  -8  -7   6        4.56        0.03      3.55 o 
  -7  -7   6      590.11      597.92      9.75 o 
  -6  -7   6      362.17      351.20      6.69 o 
  -5  -7   6        0.53        1.39      2.71 o 
  -4  -7   6       39.52       45.33      3.15 o 
  -3  -7   6     2029.28     2020.96     20.32 o 
  -2  -7   6     1466.88     1391.29     15.27 o 
  -1  -7   6       73.31       84.37      3.90 o 
   0  -7   6      411.00      408.92      6.62 o 
   1  -7   6      513.40      504.73      7.47 o 
   2  -7   6        2.88       -2.22      2.22 o 
   3  -7   6        3.36        4.12      2.89 o 
   4  -7   6       81.51       80.82      4.44 o 
   5  -7   6      313.41      332.12      9.92 o 
   6  -7   6      147.98      132.81      7.16 o 
   7  -7   6       13.83       16.58      6.62 o 
   8  -7   6      116.75      115.59     10.33 o 
 -11  -6   6      300.71      290.34     19.84 o 
 -10  -6   6      341.18      332.80     13.12 o 
  -9  -6   6      323.61      308.16     12.49 o 
  -8  -6   6      538.34      551.04     12.55 o 
  -7  -6   6      858.00      909.43     16.57 o 
  -6  -6   6      694.27      699.54      9.33 o 
  -5  -6   6     3031.88     2987.30     23.69 o 
  -4  -6   6     3440.87     3353.22     30.86 o 
  -3  -6   6     3729.53     3676.91     30.30 o 
  -2  -6   6      324.87      320.31      6.27 o 
  -1  -6   6     2177.78     2152.66     23.20 o 
   0  -6   6     4806.95     4603.27     40.44 o 
   1  -6   6     2040.10     2064.12     18.62 o 
   2  -6   6       34.32       31.27      2.68 o 
   3  -6   6      349.42      333.27      6.24 o 
   4  -6   6     1471.91     1499.63     16.76 o 
   5  -6   6     1201.47     1203.07     21.73 o 
   6  -6   6        1.29        2.67      3.91 o 
   7  -6   6      174.79      156.57     19.48 o 
   8  -6   6      231.72      221.27     12.11 o 
   9  -6   6       11.56        4.37      7.39 o 
 -11  -5   6      100.35       97.02     13.34 o 
 -10  -5   6       36.25       31.74      9.74 o 
  -9  -5   6       37.85       44.04      5.23 o 
  -8  -5   6      767.65      766.10     11.37 o 
  -7  -5   6      189.77      177.80      5.99 o 
  -6  -5   6      171.75      163.33      4.97 o 
  -5  -5   6      188.58      183.77      4.37 o 
  -4  -5   6       28.78       30.57      2.29 o 
  -3  -5   6        4.19       13.58      2.34 o 
  -2  -5   6       98.51       80.13      3.81 o 
  -1  -5   6        2.60        4.67      1.83 o 
   0  -5   6        1.88        4.10      2.05 o 
   1  -5   6       62.39       77.98      3.05 o 
   2  -5   6     1164.79     1144.73     11.64 o 
   3  -5   6      709.31      672.42      8.45 o 
   4  -5   6       99.26       85.63      3.61 o 
   5  -5   6      110.19       99.14      6.26 o 
   6  -5   6        0.43       -1.63      3.65 o 
   7  -5   6      465.90      494.49     11.56 o 
   8  -5   6       60.01       55.47      7.52 o 
   9  -5   6       32.57       23.15     11.18 o 
  10  -5   6       53.34       49.87      8.93 o 
 -11  -4   6       58.66       34.99     11.18 o 
 -10  -4   6       98.57      105.92      8.84 o 
  -9  -4   6      226.59      237.10      8.92 o 
  -8  -4   6      409.86      410.86     12.25 o 
  -7  -4   6     1927.27     1880.23     20.91 o 
  -6  -4   6     1345.64     1327.47     15.20 o 
  -5  -4   6      361.28      383.74      5.42 o 
  -4  -4   6     3112.85     3160.73     24.17 o 
  -3  -4   6    10587.30    10579.00     79.69 o 
  -2  -4   6      176.56      149.67      3.80 o 
  -1  -4   6      911.75      905.67      9.34 o 
   0  -4   6     2628.90     2553.09     21.25 o 
   1  -4   6     4361.95     4362.82     33.95 o 
   2  -4   6     2196.57     2150.55     18.45 o 
   3  -4   6      238.79      233.15      4.82 o 
   4  -4   6       15.03       19.98      2.46 o 
   5  -4   6     1361.99     1352.14     15.11 o 
   6  -4   6      824.52      805.95     12.23 o 
   7  -4   6      681.95      697.97     13.42 o 
   8  -4   6      459.06      480.58     25.61 o 
   9  -4   6      255.47      256.44     14.61 o 
  10  -4   6       83.23       86.20     14.25 o 
  11  -4   6      111.98      105.44     10.70 o 
 -11  -3   6      593.28      555.79     26.33 o 
 -10  -3   6      918.12      918.49     22.54 o 
  -9  -3   6       27.00       19.46      4.51 o 
  -8  -3   6      652.60      663.94     13.55 o 
  -7  -3   6     1176.77     1174.38     15.01 o 
  -6  -3   6      616.94      597.45      9.07 o 
  -5  -3   6       85.15       88.56      3.44 o 
  -4  -3   6      460.01      471.30      5.92 o 
  -3  -3   6      538.39      525.41      6.21 o 
  -2  -3   6       51.80       43.17      2.32 o 
  -1  -3   6      413.27      427.11      5.36 o 
   0  -3   6     3553.12     3563.24     28.17 o 
   1  -3   6      624.42      606.39      7.15 o 
   2  -3   6       20.71       34.17      2.19 o 
   3  -3   6     2461.65     2429.52     22.52 o 
   4  -3   6     7759.95     7698.59     63.37 o 
   5  -3   6     1404.56     1336.21     14.59 o 
   6  -3   6       28.71       29.03      3.53 o 
   7  -3   6     1136.34     1107.72     22.69 o 
   8  -3   6      475.64      477.83     18.21 o 
   9  -3   6       13.41       30.43      6.62 o 
  10  -3   6        3.45        3.79      6.38 o 
  11  -3   6       83.83       67.57      9.05 o 
 -11  -2   6        0.03       12.85      9.38 o 
 -10  -2   6        0.14        3.79      6.38 o 
  -9  -2   6       92.80       82.23      8.29 o 
  -8  -2   6        1.81        0.43      3.93 o 
  -7  -2   6      716.36      705.18     13.38 o 
  -6  -2   6     1020.38     1006.51     12.62 o 
  -5  -2   6      459.28      445.96      7.43 o 
  -4  -2   6       47.28       42.96      2.21 o 
  -3  -2   6     1224.34     1218.50     10.91 o 
  -2  -2   6     3868.41     3705.65     43.38 o 
  -1  -2   6     4692.46     5022.65     39.11 o 
   0  -2   6      236.88      279.71      5.38 o 
   1  -2   6       29.19       38.86      2.02 o 
   2  -2   6     3781.75     3856.31     32.62 o 
   3  -2   6     5619.04     5624.56     42.67 o 
   4  -2   6      292.06      356.54      5.78 o 
   5  -2   6      761.68      795.96     11.38 o 
   6  -2   6      401.01      384.96      7.82 o 
   7  -2   6      161.42      189.21      6.39 o 
   8  -2   6      318.98      312.72     11.98 o 
   9  -2   6      353.43      349.09     20.38 o 
  10  -2   6       52.06       62.06      7.78 o 
  11  -2   6        6.13        0.15      6.85 o 
  12  -2   6       18.85       15.51     10.10 o 
 -11  -1   6      516.49      494.45     17.83 o 
 -10  -1   6     1254.71     1208.08     35.35 o 
  -9  -1   6      794.97      805.31     20.76 o 
  -8  -1   6     1476.69     1410.57     28.04 o 
  -7  -1   6      888.66      854.12     15.72 o 
  -6  -1   6      751.23      756.68     10.69 o 
  -5  -1   6      316.83      323.26      6.10 o 
  -4  -1   6     1006.52     1074.08     10.19 o 
  -3  -1   6     1116.79     1082.23      9.34 o 
  -2  -1   6      492.14      489.63      5.35 o 
  -1  -1   6      704.92      711.70      8.33 o 
   0  -1   6     4287.70     4324.43     31.16 o 
   1  -1   6    10848.65    11106.05    150.49 o 
   2  -1   6     6811.19     6718.75     41.36 o 
   3  -1   6     2312.07     2176.15     15.86 o 
   4  -1   6     5096.91     5161.35     40.16 o 
   5  -1   6    10432.73    10246.53     85.18 o 
   6  -1   6     3097.37     3103.18     38.21 o 
   7  -1   6      659.59      690.67     11.61 o 
   8  -1   6     1614.77     1644.99     31.81 o 
   9  -1   6      741.06      752.99     21.10 o 
  10  -1   6       31.11       27.36      6.47 o 
  11  -1   6        6.84       -6.67      6.67 o 
  12  -1   6        5.59       -7.93      9.74 o 
 -10   0   6      155.10      144.43     11.09 o 
  -9   0   6        9.51       14.55      6.50 o 
  -8   0   6      243.25      248.13     11.86 o 
  -7   0   6      322.77      305.67      7.16 o 
  -6   0   6       33.12       26.86      3.14 o 
  -5   0   6     1658.59     1596.39     16.85 o 
  -4   0   6       49.32       47.70      2.31 o 
  -3   0   6      157.46      139.81      3.46 o 
  -2   0   6       14.67       14.12      1.66 o 
  -1   0   6       66.52       60.22      2.06 o 
   0   0   6      468.95      488.72      4.84 o 
   1   0   6       56.55       43.43      1.88 o 
   2   0   6     1002.04     1011.76      8.42 o 
   3   0   6      994.44     1098.92      9.78 o 
   4   0   6      593.84      622.67      7.94 o 
   5   0   6      785.50      828.76     10.02 o 
   6   0   6      167.64      168.14      5.35 o 
   7   0   6      131.82      122.20      5.41 o 
   8   0   6        8.07        6.41      2.91 o 
   9   0   6       41.93       49.55      4.10 o 
  10   0   6      247.91      255.21     11.47 o 
  11   0   6        1.22       -5.59      5.59 o 
  12   0   6      187.71      145.35     15.87 o 
 -10   1   6      423.71      430.91     16.96 o 
  -9   1   6     1015.86     1003.23     24.22 o 
  -8   1   6      853.32      829.28     20.77 o 
  -7   1   6      517.15      518.77     13.06 o 
  -6   1   6      969.57      961.39     13.80 o 
  -5   1   6      946.85      968.29     10.08 o 
  -4   1   6      313.93      340.83      5.28 o 
  -3   1   6      296.53      262.90      4.46 o 
  -2   1   6     2354.19     2507.84     19.43 o 
  -1   1   6      981.09     1033.95      9.42 o 
   0   1   6       65.87       43.01      1.70 o 
   1   1   6     2855.34     2942.00     19.31 o 
   2   1   6    13881.57    14027.53     84.90 o 
   3   1   6     4870.70     4853.98     32.78 o 
   4   1   6     1695.95     1621.88     12.29 o 
   5   1   6     7755.46     7610.82     63.49 o 
   6   1   6     5838.54     5714.26     70.43 o 
   7   1   6     1932.50     1888.64     20.69 o 
   8   1   6      824.27      821.68     16.35 o 
   9   1   6      325.58      346.52      9.80 o 
  10   1   6      424.23      442.73     11.01 o 
  11   1   6       72.19       66.11      7.38 o 
  12   1   6       84.84       77.91     12.98 o 
  13   1   6       97.57      112.53     15.51 o 
 -10   2   6      773.84      821.52     22.95 o 
  -9   2   6      466.87      472.89     16.95 o 
  -8   2   6      101.79       94.21      9.05 o 
  -7   2   6      362.18      368.14     15.11 o 
  -6   2   6     1189.02     1239.07     19.49 o 
  -5   2   6      872.07      893.59     14.56 o 
  -4   2   6      109.64      113.89      4.01 o 
  -3   2   6        9.56        8.59      1.87 o 
  -2   2   6     2309.28     2417.31     18.87 o 
  -1   2   6     2882.38     2997.59     22.42 o 
   0   2   6     1616.20     1746.37     11.61 o 
   1   2   6     3899.81     4168.34     26.47 o 
   2   2   6        4.17        3.03      1.13 o 
   3   2   6      254.08      265.46      3.51 o 
   4   2   6     3666.57     3669.76     22.38 o 
   5   2   6     1141.55     1084.67      7.90 o 
   6   2   6       39.00       36.69      2.00 o 
   7   2   6        5.95        4.29      2.31 o 
   8   2   6      344.83      330.67     10.39 o 
   9   2   6     1240.95     1216.88     19.30 o 
  10   2   6        1.18        6.34      3.95 o 
  11   2   6       14.42       15.69      6.67 o 
  12   2   6      236.62      255.36     18.03 o 
  13   2   6      337.72      309.46     20.92 o 
  -9   3   6      154.97      167.70     11.60 o 
  -8   3   6      230.13      225.04     11.99 o 
  -7   3   6      220.52      220.33      8.49 o 
  -6   3   6       21.44       14.67      4.07 o 
  -5   3   6      159.13      169.02      6.12 o 
  -4   3   6       12.41        5.60      2.09 o 
  -3   3   6      307.45      321.06      6.72 o 
  -2   3   6       31.57       35.93      2.52 o 
  -1   3   6      492.44      460.96      6.78 o 
   0   3   6      311.54      306.26      4.33 o 
   1   3   6       44.00       46.14      1.77 o 
   2   3   6     1642.96     1571.03     10.93 o 
   3   3   6     5980.54     5910.28     39.20 o 
   4   3   6     4376.79     4385.03     27.72 o 
   5   3   6     2788.68     2756.64     19.48 o 
   6   3   6     3083.17     2916.56     20.77 o 
   7   3   6     2487.31     2533.27     28.16 o 
   8   3   6     1134.52     1110.05     23.02 o 
   9   3   6      654.46      655.28     12.15 o 
  10   3   6      392.67      367.23     16.95 o 
  11   3   6       43.47       38.34      6.36 o 
  12   3   6       57.98       28.49     10.10 o 
  13   3   6       20.82        3.97      9.74 o 
  -9   4   6     1142.01     1157.75     56.99 o 
  -8   4   6     1116.75     1163.83     26.65 o 
  -7   4   6      284.37      260.69     11.46 o 
  -6   4   6      276.02      264.46      9.33 o 
  -5   4   6     1603.82     1600.02     23.81 o 
  -4   4   6      826.14      889.78     11.70 o 
  -3   4   6      307.99      301.07      6.28 o 
  -2   4   6      426.14      437.58      7.02 o 
  -1   4   6     1109.56     1069.02     11.76 o 
   0   4   6      994.00      992.10      9.83 o 
   1   4   6     3789.05     3900.71     24.47 o 
   2   4   6     2467.92     2371.68     16.39 o 
   3   4   6     1794.68     1846.57     15.76 o 
   4   4   6     1734.75     1677.28     13.25 o 
   5   4   6     4735.06     4765.98     32.00 o 
   6   4   6     2282.09     2306.10     16.63 o 
   7   4   6     1000.74      997.13      9.38 o 
   8   4   6        5.00        1.73      2.36 o 
   9   4   6      703.01      719.94     19.12 o 
  10   4   6     1381.72     1377.19     36.79 o 
  11   4   6      622.90      641.87     16.81 o 
  12   4   6       75.81       89.89      7.89 o 
  13   4   6      235.06      264.37     19.12 o 
  -8   5   6       35.05       30.60      7.40 o 
  -7   5   6       15.44       11.48      4.43 o 
  -6   5   6      393.77      365.02     10.85 o 
  -5   5   6       26.25       20.08      4.47 o 
  -4   5   6        9.12        3.42      2.66 o 
  -3   5   6      150.72      153.28      4.96 o 
  -2   5   6     1234.79     1232.64     13.82 o 
  -1   5   6      173.27      211.05      4.88 o 
   0   5   6       25.07       21.31      1.88 o 
   1   5   6       59.27       63.30      1.90 o 
   2   5   6       74.82       85.57      2.64 o 
   3   5   6      366.79      360.17      4.46 o 
   4   5   6      455.63      430.31      4.62 o 
   5   5   6      899.29      847.67      7.65 o 
   6   5   6     1305.76     1278.79     10.89 o 
   7   5   6      262.54      265.93      8.57 o 
   8   5   6       10.31       11.33      2.75 o 
   9   5   6       12.50       12.75      4.31 o 
  10   5   6      207.77      182.45      9.44 o 
  11   5   6      105.94       93.08      7.60 o 
  12   5   6      149.33      153.32      9.54 o 
  13   5   6      116.06       86.20     12.98 o 
  -8   6   6      628.19      612.42     27.77 o 
  -7   6   6      578.30      547.85     44.54 o 
  -6   6   6      188.15      199.22      8.81 o 
  -5   6   6      499.80      508.04     15.04 o 
  -4   6   6     1055.69     1047.19     21.52 o 
  -3   6   6     1157.84     1141.26     14.74 o 
  -2   6   6      667.83      712.18      9.85 o 
  -1   6   6     2502.76     2525.13     23.82 o 
   0   6   6      709.96      725.57      8.05 o 
   1   6   6     2345.68     2392.46     22.04 o 
   2   6   6     3881.19     3945.29     31.24 o 
   3   6   6     3047.06     3031.61     23.59 o 
   4   6   6     1152.81     1123.77      9.74 o 
   5   6   6      442.19      426.75      4.69 o 
   6   6   6      995.27     1009.63      9.38 o 
   7   6   6     5309.99     5255.13     44.62 o 
   8   6   6      331.25      322.75      9.25 o 
   9   6   6      184.67      175.16      8.39 o 
  10   6   6      420.08      439.97     12.49 o 
  11   6   6      786.87      852.23     18.60 o 
  12   6   6      550.00      557.97     15.81 o 
  13   6   6      565.76      591.67     17.59 o 
  -7   7   6        4.70       19.84     10.10 o 
  -6   7   6      213.38      256.80     17.31 o 
  -5   7   6     1373.46     1388.22     40.03 o 
  -4   7   6     1013.78      958.99     20.47 o 
  -3   7   6      327.23      297.54      7.65 o 
  -2   7   6     1307.32     1261.65     15.87 o 
  -1   7   6     1954.97     1942.92     25.50 o 
   0   7   6     2054.94     2023.89     21.13 o 
   1   7   6      354.94      372.64      6.90 o 
   2   7   6      474.79      477.19      9.42 o 
   3   7   6      391.26      406.52      5.92 o 
   4   7   6       53.07       54.94      3.13 o 
   5   7   6       32.72       28.16      1.55 o 
   6   7   6       72.34       65.38      2.94 o 
   7   7   6       12.45       13.55      1.93 o 
   8   7   6      170.39      131.05      4.51 o 
   9   7   6      351.90      362.60      8.86 o 
  10   7   6      670.00      642.51     12.65 o 
  11   7   6      108.43      109.72      7.38 o 
  12   7   6       43.65       52.63      6.75 o 
  13   7   6      345.77      403.69     21.64 o 
  -6   8   6      186.80      182.14     16.23 o 
  -5   8   6      163.64      141.02     14.43 o 
  -4   8   6      152.80      154.73     14.07 o 
  -3   8   6      136.25      138.14     12.26 o 
  -2   8   6      107.63      122.38      8.10 o 
  -1   8   6      768.24      785.54     13.45 o 
   0   8   6      228.04      250.89      7.77 o 
   1   8   6      290.40      318.31      6.82 o 
   2   8   6        9.91       13.49      3.75 o 
   3   8   6      703.90      660.11      7.95 o 
   4   8   6     1924.35     1956.34     19.80 o 
   5   8   6      291.28      277.14      5.47 o 
   6   8   6        1.47       -1.59      1.90 o 
   7   8   6      408.54      410.70      7.63 o 
   8   8   6      264.86      272.36      5.53 o 
   9   8   6     1086.00     1028.56     15.62 o 
  10   8   6      462.18      450.48     10.63 o 
  11   8   6      103.41      100.41      7.13 o 
  12   8   6      132.80      132.22     13.89 o 
  13   8   6      460.26      516.22     15.55 o 
  -5   9   6      617.22      554.71     25.25 o 
  -4   9   6     1648.90     1614.01     44.36 o 
  -3   9   6     1490.18     1548.00     41.84 o 
  -2   9   6      944.53      957.51     20.01 o 
  -1   9   6     1398.33     1370.83     19.84 o 
   0   9   6     1977.85     1981.95     38.18 o 
   1   9   6      409.59      438.32     14.09 o 
   2   9   6      358.05      355.63     11.90 o 
   3   9   6      697.18      687.50     10.83 o 
   4   9   6      385.91      376.43      7.17 o 
   5   9   6       13.49       17.31      2.07 o 
   6   9   6      407.79      421.99     19.48 o 
   7   9   6      696.60      690.77     13.65 o 
   8   9   6      197.33      180.54      4.24 o 
   9   9   6      218.51      223.37      8.47 o 
  10   9   6      711.73      737.11     13.17 o 
  11   9   6      820.17      853.80     17.55 o 
  12   9   6      162.51      156.55      9.17 o 
  13   9   6      190.25      208.68     11.19 o 
  -4  10   6        1.40       -8.30      8.30 o 
  -3  10   6       14.37       35.71      9.74 o 
  -2  10   6       81.87       69.25     10.10 o 
  -1  10   6      159.63      172.18      9.17 o 
   0  10   6       15.92       12.93      4.41 o 
   1  10   6      473.99      471.68     10.56 o 
   2  10   6        3.65        2.50      2.96 o 
   3  10   6      184.58      174.00      6.08 o 
   4  10   6        6.70        2.18      3.49 o 
   5  10   6      306.62      260.40     16.59 o 
   6  10   6        8.68        2.89      6.85 o 
   7  10   6       15.52       16.59      7.93 o 
   8  10   6       15.75       16.06      3.80 o 
   9  10   6        2.18       -2.16      2.16 o 
  10  10   6       57.10       54.02      4.43 o 
  11  10   6       48.44       22.01      5.22 o 
  12  10   6       51.10       42.61      6.21 o 
  -3  11   6      578.16      587.17     24.89 o 
  -2  11   6      739.24      773.28     27.05 o 
  -1  11   6      842.42      834.71     18.73 o 
   0  11   6      979.75     1017.96     20.26 o 
   1  11   6      682.86      668.77     13.17 o 
   2  11   6      407.43      374.13      9.25 o 
   3  11   6      344.40      362.35      8.32 o 
   4  11   6      300.19      298.73      8.10 o 
   5  11   6      152.63      146.84      9.02 o 
   6  11   6       56.18       64.92     10.10 o 
   7  11   6      160.44      154.37     14.07 o 
   8  11   6      598.57      586.45     24.89 o 
   9  11   6      356.18      331.19      9.42 o 
  10  11   6      168.20      165.02      7.84 o 
  11  11   6      407.46      397.82     14.79 o 
  12  11   6      738.79      790.23     23.44 o 
  -2  12   6        1.23        5.05      7.93 o 
  -1  12   6       86.20       78.63     10.82 o 
   0  12   6      384.75      381.27     12.74 o 
   1  12   6      102.42       88.95      5.86 o 
   2  12   6        0.26       -3.21      3.21 o 
   3  12   6      271.77      243.25      7.64 o 
   4  12   6      333.74      318.41     11.55 o 
   5  12   6       69.10       76.10     11.54 o 
   6  12   6      201.59      166.99     15.51 o 
   7  12   6       72.19       80.79     11.54 o 
   8  12   6      158.26      191.52     16.59 o 
   9  12   6       83.17       68.53     11.54 o 
  10  12   6        1.25       -6.00     11.72 o 
  11  12   6       44.66       48.33      6.85 o 
   0  13   6      471.30      489.43     21.28 o 
   1  13   6      487.26      493.04     14.03 o 
   2  13   6       63.10       50.48      5.44 o 
   3  13   6       19.28       21.03      3.80 o 
   4  13   6      111.88       94.13      6.31 o 
   5  13   6      187.33      187.57      7.48 o 
   6  13   6        8.83        9.38      8.30 o 
   7  13   6        3.62       -5.41      7.57 o 
   8  13   6      153.11      134.53     14.43 o 
   9  13   6      383.68      405.39     22.36 o 
   2  14   6      156.58      172.41      9.31 o 
   3  14   6      142.92      134.89     11.18 o 
   4  14   6      192.02      183.94     10.82 o 
   5  14   6      440.72      424.87     13.34 o 
   8  14   6      352.64      352.02     22.00 o 
  -4 -13   7       62.25       58.91      8.23 o 
  -3 -13   7       41.74       32.34      5.71 o 
  -2 -13   7      145.46      129.69      7.97 o 
  -1 -13   7      142.69      151.12     14.79 o 
  -6 -12   7      157.81      163.33     21.82 o 
  -5 -12   7      448.82      415.33     15.50 o 
  -4 -12   7       86.93       71.67      8.23 o 
  -3 -12   7       29.11       24.63      6.83 o 
  -2 -12   7      425.85      430.14     12.28 o 
  -1 -12   7      780.76      810.28     19.01 o 
   0 -12   7      337.04      352.92     11.24 o 
   1 -12   7       47.00       44.18      5.78 o 
   2 -12   7      170.28      177.50     12.91 o 
  -8 -11   7       10.05        2.59      7.21 o 
  -7 -11   7      108.48      109.94      7.51 o 
  -6 -11   7       89.61       88.22      8.83 o 
  -5 -11   7      124.59      111.64      7.26 o 
  -4 -11   7       47.58       40.83      5.55 o 
  -3 -11   7        2.86        5.63      4.35 o 
  -2 -11   7       67.92       66.14      6.15 o 
  -1 -11   7       30.09       30.19      5.07 o 
   0 -11   7       68.07       73.96      7.48 o 
   1 -11   7      133.83      122.72      7.44 o 
   2 -11   7       14.70       16.48      4.99 o 
   3 -11   7      127.86      106.90      7.35 o 
   4 -11   7       39.03       47.97     11.54 o 
  -9 -10   7      305.37      319.57     14.51 o 
  -8 -10   7      441.86      487.98     16.89 o 
  -7 -10   7      101.38       93.72      6.98 o 
  -6 -10   7        4.55        3.24      4.35 o 
  -5 -10   7      479.47      500.86     12.71 o 
  -4 -10   7     1229.25     1264.19     20.97 o 
  -3 -10   7      823.07      802.23     15.69 o 
  -2 -10   7      212.83      200.95      8.36 o 
  -1 -10   7      411.36      418.44      9.61 o 
   0 -10   7     1763.49     1733.43     22.11 o 
   1 -10   7      988.88      976.88     17.78 o 
   2 -10   7      262.47      278.13      9.78 o 
   3 -10   7       26.76       26.25      5.08 o 
   4 -10   7       87.73       74.11      8.03 o 
   5 -10   7       60.14       37.51     10.82 o 
  -9  -9   7        9.27        4.08      6.36 o 
  -8  -9   7        2.58       -3.31      5.54 o 
  -7  -9   7       24.66       31.09      5.22 o 
  -6  -9   7       30.25       29.32      4.30 o 
  -5  -9   7      330.22      292.13     10.80 o 
  -4  -9   7       32.25       31.01      4.90 o 
  -3  -9   7        8.74       12.08      4.38 o 
  -2  -9   7      553.72      566.99     10.61 o 
  -1  -9   7      238.77      242.62      7.27 o 
   0  -9   7       12.92       14.39      3.20 o 
   1  -9   7        6.79       13.38      3.25 o 
   2  -9   7      215.31      235.26      8.17 o 
   3  -9   7      251.38      268.09      8.41 o 
   4  -9   7        0.50       -0.62      4.57 o 
   5  -9   7       32.70       19.33      5.26 o 
   6  -9   7       20.70        1.80      9.38 o 
 -10  -8   7       27.56       24.35      6.87 o 
  -9  -8   7       20.30       13.36      8.66 o 
  -8  -8   7      375.75      399.59     14.90 o 
  -7  -8   7      550.60      564.75     11.37 o 
  -6  -8   7       63.59       59.89      4.78 o 
  -5  -8   7       15.05       21.23      3.13 o 
  -4  -8   7      356.05      339.50      8.22 o 
  -3  -8   7      821.16      805.37     11.21 o 
  -2  -8   7     1879.09     1830.76     19.56 o 
  -1  -8   7      693.42      693.72     11.23 o 
   0  -8   7      191.15      206.79      6.02 o 
   1  -8   7      827.47      823.27     11.58 o 
   2  -8   7     1831.28     1861.87     20.30 o 
   3  -8   7      773.24      806.48     13.38 o 
   4  -8   7      604.17      633.69     12.06 o 
   5  -8   7        2.11        3.21      4.43 o 
   6  -8   7        9.31       -0.72      5.87 o 
   7  -8   7       71.79       70.95      8.67 o 
 -10  -7   7       59.02       53.94      7.78 o 
  -9  -7   7       43.02       35.63      6.75 o 
  -8  -7   7      320.48      296.54     17.13 o 
  -7  -7   7      511.00      505.35     10.93 o 
  -6  -7   7       34.83       44.92      3.69 o 
  -5  -7   7      282.60      278.19      6.68 o 
  -4  -7   7      951.23      925.71     10.99 o 
  -3  -7   7      607.63      585.63      9.22 o 
  -2  -7   7       10.73       10.99      3.03 o 
  -1  -7   7     1381.24     1400.50     15.89 o 
   0  -7   7     3323.43     3271.80     30.77 o 
   1  -7   7      181.83      178.19      5.09 o 
   2  -7   7       66.42       57.42      3.85 o 
   3  -7   7      635.12      617.43      9.92 o 
   4  -7   7     1251.00     1257.63     17.43 o 
   5  -7   7      192.86      206.04      8.67 o 
   6  -7   7      207.45      207.57     14.33 o 
   7  -7   7      205.98      189.13     11.70 o 
   8  -7   7      100.97       83.84     28.31 o 
 -10  -6   7       23.15       25.97      9.74 o 
  -9  -6   7       30.39       20.20      6.12 o 
  -8  -6   7       56.35       58.69      7.27 o 
  -7  -6   7       52.45       41.49      5.34 o 
  -6  -6   7      240.09      262.70      6.80 o 
  -5  -6   7      277.03      275.60      5.52 o 
  -4  -6   7       13.96       11.93      2.61 o 
  -3  -6   7        4.66       10.41      3.09 o 
  -2  -6   7     2925.05     2822.46     26.57 o 
  -1  -6   7     1973.33     1932.44     21.75 o 
   0  -6   7     1357.99     1381.46     16.98 o 
   1  -6   7      750.49      729.02      9.99 o 
   2  -6   7       72.76       74.71      3.83 o 
   3  -6   7       28.91       23.82      3.28 o 
   4  -6   7      693.87      685.27     10.44 o 
   5  -6   7       35.88       46.11      5.20 o 
   6  -6   7       10.06        2.99      4.26 o 
   7  -6   7      113.36      102.91     13.53 o 
   8  -6   7       52.89       46.91      7.78 o 
   9  -6   7       12.13        5.68      7.39 o 
 -10  -5   7       71.34       57.35     11.90 o 
  -9  -5   7      411.73      434.99     36.43 o 
  -8  -5   7      151.37      158.58      9.55 o 
  -7  -5   7      682.24      688.74     12.11 o 
  -6  -5   7      947.52      925.37     12.47 o 
  -5  -5   7      476.03      480.87      7.19 o 
  -4  -5   7     2449.27     2561.22     22.44 o 
  -3  -5   7     5915.43     5958.26     46.87 o 
  -2  -5   7      937.82      890.22     10.03 o 
  -1  -5   7      343.46      352.82      5.98 o 
   0  -5   7     1615.92     1575.52     16.30 o 
   1  -5   7     5480.21     5409.00     42.04 o 
   2  -5   7     1688.31     1722.90     16.10 o 
   3  -5   7      572.60      586.01     10.13 o 
   4  -5   7      782.47      808.88     12.38 o 
   5  -5   7      350.88      342.42     12.11 o 
   6  -5   7      819.10      815.53     15.29 o 
   7  -5   7      844.27      884.88     16.28 o 
   8  -5   7      283.04      280.17     12.86 o 
   9  -5   7       97.33       69.16      8.52 o 
  10  -5   7      287.11      292.34     28.13 o 
 -10  -4   7       11.72       10.46      8.66 o 
  -9  -4   7        1.44        0.39      5.01 o 
  -8  -4   7      990.17      951.14     24.47 o 
  -7  -4   7     1455.46     1443.16     22.19 o 
  -6  -4   7       10.26       16.33      3.32 o 
  -5  -4   7       26.32       26.00      2.23 o 
  -4  -4   7      311.88      304.61      5.19 o 
  -3  -4   7      156.84      168.94      4.19 o 
  -2  -4   7      113.95      122.80      6.02 o 
  -1  -4   7      436.87      459.05      6.02 o 
   0  -4   7      181.43      165.72      4.98 o 
   1  -4   7     1175.74     1124.12     11.32 o 
   2  -4   7      513.22      470.49      7.12 o 
   3  -4   7      456.82      440.40      7.15 o 
   4  -4   7      213.04      217.86      5.16 o 
   5  -4   7       17.72       10.41      4.71 o 
   6  -4   7       13.20       13.41      5.22 o 
   7  -4   7      447.06      440.37     11.07 o 
   8  -4   7      958.70     1012.20     26.51 o 
   9  -4   7       74.46       67.24      8.26 o 
  10  -4   7      103.91       88.59      9.29 o 
 -10  -3   7       88.21       82.32      8.88 o 
  -9  -3   7      632.94      620.94     22.90 o 
  -8  -3   7        0.85       -3.95      3.95 o 
  -7  -3   7      787.80      804.65     19.11 o 
  -6  -3   7     1914.36     1869.95     22.48 o 
  -5  -3   7      411.22      390.55      6.64 o 
  -4  -3   7       49.35       41.95      2.49 o 
  -3  -3   7     2865.96     2801.72     21.92 o 
  -2  -3   7     5428.24     5320.05     41.91 o 
  -1  -3   7     1976.35     1944.39     15.94 o 
   0  -3   7      227.21      234.64      4.81 o 
   1  -3   7     1092.96     1037.81      9.29 o 
   2  -3   7      712.06      630.25      8.46 o 
   3  -3   7     1666.58     1530.12     17.73 o 
   4  -3   7     1371.27     1330.60     13.18 o 
   5  -3   7      673.98      733.31     11.35 o 
   6  -3   7     1024.77      993.68     29.00 o 
   7  -3   7      863.60      844.74     19.38 o 
   8  -3   7      914.89      931.77     21.67 o 
   9  -3   7      750.65      813.42     20.77 o 
  10  -3   7      126.49      123.79     11.00 o 
  11  -3   7       26.30       18.57      7.40 o 
 -10  -2   7      783.14      781.86     31.20 o 
  -9  -2   7      635.90      655.85     18.85 o 
  -8  -2   7      508.50      496.93     12.06 o 
  -7  -2   7     2287.98     2194.28     37.86 o 
  -6  -2   7     3614.11     3666.04     38.56 o 
  -5  -2   7     2119.85     2122.85     19.51 o 
  -4  -2   7     1045.92     1033.29     10.21 o 
  -3  -2   7      605.80      599.15      7.02 o 
  -2  -2   7       67.08       86.76      3.99 o 
  -1  -2   7       12.83       16.80      2.29 o 
   0  -2   7      886.53      837.52     18.44 o 
   1  -2   7      354.14      336.16      5.36 o 
   2  -2   7      338.60      274.17      3.98 o 
   3  -2   7        9.48        6.28      1.82 o 
   4  -2   7      527.68      520.46      7.72 o 
   5  -2   7     5153.49     5119.16     49.77 o 
   6  -2   7     1005.03      993.04     13.80 o 
   7  -2   7        0.76       -2.89      2.89 o 
   8  -2   7     1142.76     1097.98     45.81 o 
   9  -2   7     1367.33     1453.30     37.51 o 
  10  -2   7      436.53      450.70     20.56 o 
  11  -2   7      145.12      134.74     10.64 o 
 -10  -1   7        0.82        7.03      6.89 o 
  -9  -1   7        2.65        9.20      6.38 o 
  -8  -1   7      210.72      202.47     11.09 o 
  -7  -1   7       28.82       20.77      6.10 o 
  -6  -1   7      111.52       97.14      5.26 o 
  -5  -1   7      505.95      511.64      8.52 o 
  -4  -1   7        6.89        2.53      1.92 o 
  -3  -1   7      135.04      158.94      4.19 o 
  -2  -1   7      426.75      429.34      6.73 o 
  -1  -1   7     2837.04     2769.39     21.23 o 
   0  -1   7      933.07      951.55      9.02 o 
   1  -1   7      235.51      203.83      3.85 o 
   2  -1   7     2783.87     2796.12     19.83 o 
   3  -1   7      827.96      818.43      8.34 o 
   4  -1   7       61.45       52.39      3.20 o 
   5  -1   7      910.46      930.20     14.06 o 
   6  -1   7     1361.11     1304.12     16.20 o 
   7  -1   7       38.29       31.21      3.50 o 
   8  -1   7       15.76       23.08      4.42 o 
   9  -1   7     1794.02     1825.87     33.13 o 
  10  -1   7      741.49      768.59     19.85 o 
  11  -1   7        9.00        5.14      7.93 o 
  12  -1   7       54.69       45.08     12.26 o 
 -10   0   7      742.32      741.96     21.54 o 
  -9   0   7     1628.55     1707.90     34.30 o 
  -8   0   7      872.17      836.07     21.04 o 
  -7   0   7     1390.89     1417.55     28.49 o 
  -6   0   7     1213.19     1211.87     16.22 o 
  -5   0   7     1655.92     1684.56     18.08 o 
  -4   0   7     2946.57     3051.48     23.97 o 
  -3   0   7     3506.90     3612.06     27.40 o 
  -2   0   7     1300.58     1290.72     10.83 o 
  -1   0   7       39.06       57.24      2.20 o 
   0   0   7      114.07      127.26      2.87 o 
   1   0   7     1178.55     1066.06      9.85 o 
   2   0   7     3861.82     3862.81     28.24 o 
   3   0   7      524.46      557.78      5.85 o 
   4   0   7       66.64       62.75      2.47 o 
   5   0   7     2861.23     2899.39     29.40 o 
   6   0   7     5247.57     5114.36     49.23 o 
   7   0   7     2659.07     2695.36     28.50 o 
   8   0   7     1349.78     1369.69     17.22 o 
   9   0   7      378.97      408.80     13.82 o 
  10   0   7      638.30      636.67     17.43 o 
  11   0   7      451.79      472.24     15.65 o 
  12   0   7      282.77      300.80     20.20 o 
 -10   1   7      248.31      266.71     14.28 o 
  -9   1   7       37.21       48.37      8.16 o 
  -8   1   7       31.66       40.28      7.39 o 
  -7   1   7      597.60      620.45     17.71 o 
  -6   1   7      312.58      320.78      9.07 o 
  -5   1   7        0.76        0.13      2.55 o 
  -4   1   7       43.23       30.13      2.43 o 
  -3   1   7       71.75       64.43      2.81 o 
  -2   1   7      457.70      473.94      6.52 o 
  -1   1   7      623.17      663.42      7.17 o 
   0   1   7        2.71       -0.39      1.34 o 
   1   1   7     1136.50     1273.02     10.28 o 
   2   1   7      106.58      109.65      3.26 o 
   3   1   7        0.28        5.45      1.39 o 
   4   1   7      623.02      573.84      6.39 o 
   5   1   7      103.97       96.57      4.88 o 
   6   1   7     1282.74     1244.92     23.46 o 
   7   1   7      757.05      727.98     10.58 o 
   8   1   7      159.33      162.89      5.64 o 
   9   1   7       21.03       25.75      4.47 o 
  10   1   7      287.73      329.33     11.06 o 
  11   1   7      261.98      284.57     18.39 o 
  12   1   7        8.08       -1.44      9.02 o 
  -9   2   7      384.17      368.25     15.43 o 
  -8   2   7     1360.64     1291.02     28.05 o 
  -7   2   7     1792.50     1812.77     48.51 o 
  -6   2   7     1820.36     1837.61     26.45 o 
  -5   2   7     2435.44     2477.37     32.54 o 
  -4   2   7      582.68      578.77      8.99 o 
  -3   2   7      903.34      998.46     10.07 o 
  -2   2   7     4651.69     4771.12     34.90 o 
  -1   2   7     1326.00     1313.20     11.53 o 
   0   2   7       96.00       94.73      2.88 o 
   1   2   7       64.33       72.12      2.48 o 
   2   2   7     2740.27     2891.68     19.13 o 
   3   2   7     2043.17     1963.70     13.63 o 
   4   2   7     1570.54     1546.47     12.08 o 
   5   2   7      708.94      799.40      7.96 o 
   6   2   7     2080.64     2020.92     20.94 o 
   7   2   7     2027.49     2010.92     25.77 o 
   8   2   7     3728.19     3734.78     93.59 o 
   9   2   7     2442.06     2560.84     32.43 o 
  10   2   7     1303.44     1303.30     20.09 o 
  11   2   7      357.83      403.95     20.92 o 
  12   2   7      126.76      101.35     13.34 o 
  13   2   7      129.76      132.37     15.51 o 
  -9   3   7      435.07      458.15     25.07 o 
  -8   3   7      350.83      382.74     15.04 o 
  -7   3   7      439.53      439.04     15.30 o 
  -6   3   7     1018.85     1028.80     21.55 o 
  -5   3   7     2615.74     2588.07     34.35 o 
  -4   3   7      834.60      881.50     11.77 o 
  -3   3   7      579.46      603.26      9.00 o 
  -2   3   7     1290.60     1359.54     14.82 o 
  -1   3   7     2429.91     2528.64     23.78 o 
   0   3   7     1201.66     1182.48     11.43 o 
   1   3   7      757.42      724.85      7.44 o 
   2   3   7      749.23      742.35      6.71 o 
   3   3   7      370.49      377.54      4.82 o 
   4   3   7       28.94       27.73      1.82 o 
   5   3   7     2789.52     2812.05     19.02 o 
   6   3   7     2159.20     2117.21     18.23 o 
   7   3   7       10.72       12.53      3.07 o 
   8   3   7      173.96      161.43      6.31 o 
   9   3   7      112.50      128.83      9.79 o 
  10   3   7      466.89      488.78     14.39 o 
  11   3   7       17.88       21.78      5.99 o 
  12   3   7        0.20       -3.61      8.66 o 
  13   3   7       63.24       72.86     13.34 o 
  -8   4   7      341.23      347.11     20.56 o 
  -7   4   7      164.46      143.78     14.61 o 
  -6   4   7      591.02      560.70     13.08 o 
  -5   4   7      880.90      892.93     16.43 o 
  -4   4   7      233.51      278.61     10.67 o 
  -3   4   7       12.15        6.81      2.37 o 
  -2   4   7       49.67       54.30      3.25 o 
  -1   4   7      514.01      551.68      7.99 o 
   0   4   7      247.09      239.44      4.97 o 
   1   4   7      250.51      282.84      3.79 o 
   2   4   7       72.26       49.84      2.04 o 
   3   4   7      446.70      453.54      4.75 o 
   4   4   7     1457.40     1436.16     14.22 o 
   5   4   7     1147.67     1138.26      9.79 o 
   6   4   7     2923.05     2835.47     23.32 o 
   7   4   7      226.11      216.06      5.08 o 
   8   4   7      792.64      790.62     13.01 o 
   9   4   7      464.40      499.09     13.12 o 
  10   4   7     1063.93     1127.66     22.15 o 
  11   4   7      507.17      534.85     18.21 o 
  12   4   7        3.11        3.62      5.59 o 
  13   4   7        0.19       -8.66      8.66 o 
  -8   5   7      843.51      875.50     48.15 o 
  -7   5   7      689.37      701.50     43.64 o 
  -6   5   7      307.13      320.62     10.19 o 
  -5   5   7     1042.90     1049.66     18.66 o 
  -4   5   7     1915.08     2005.49     28.29 o 
  -3   5   7     1757.75     1808.44     19.36 o 
  -2   5   7      720.06      725.39     10.00 o 
  -1   5   7     2562.25     2633.66     24.88 o 
   0   5   7     1468.70     1518.51     15.50 o 
   1   5   7     3244.18     3336.89     24.79 o 
   2   5   7     4877.79     4993.39     34.16 o 
   3   5   7     4682.85     4722.69     40.21 o 
   4   5   7      540.56      544.24      6.84 o 
   5   5   7      285.38      290.63      4.40 o 
   6   5   7     1892.19     1843.14     14.73 o 
   7   5   7     1720.54     1710.09     15.34 o 
   8   5   7       40.08       50.20      4.25 o 
   9   5   7      144.29      138.15      7.64 o 
  10   5   7      287.01      280.04     16.95 o 
  11   5   7       42.14       42.98      6.36 o 
  12   5   7       43.48       50.00      7.01 o 
  13   5   7      234.55      244.17     18.39 o 
  -7   6   7       52.28       48.33     11.54 o 
  -6   6   7       13.69        8.02      4.57 o 
  -5   6   7       45.44       46.76      5.20 o 
  -4   6   7      154.09      124.72      6.93 o 
  -3   6   7       13.11       13.24      3.09 o 
  -2   6   7      954.80      894.72     11.72 o 
  -1   6   7     2091.95     2106.81     20.96 o 
   0   6   7       21.49       18.33      2.27 o 
   1   6   7        0.49       -1.12      1.12 o 
   2   6   7      647.50      650.07      7.66 o 
   3   6   7      915.09      924.25      8.98 o 
   4   6   7      195.97      214.80      4.06 o 
   5   6   7       22.60       19.76      1.67 o 
   6   6   7      610.78      627.25      9.46 o 
   7   6   7      383.14      376.35      5.51 o 
   8   6   7      602.24      570.10      9.51 o 
   9   6   7        3.95       -0.85      3.35 o 
  10   6   7      128.16      124.48      9.74 o 
  11   6   7      361.62      371.58     12.35 o 
  12   6   7      154.51      145.12     18.39 o 
  13   6   7       79.08       84.06      8.52 o 
  -7   7   7      688.23      676.98     28.85 o 
  -6   7   7      261.32      258.15     12.75 o 
  -5   7   7      429.14      411.20     19.30 o 
  -4   7   7      656.48      660.64     18.10 o 
  -3   7   7      928.07      916.78     21.15 o 
  -2   7   7     1094.59     1086.73     13.39 o 
  -1   7   7     1945.87     2014.19     20.35 o 
   0   7   7      819.64      855.49     12.14 o 
   1   7   7     1370.63     1405.71     14.86 o 
   2   7   7      701.89      696.98      7.79 o 
   3   7   7     3048.49     2970.65     23.78 o 
   4   7   7     1841.08     1827.30     15.22 o 
   5   7   7      711.95      719.90      7.18 o 
   6   7   7      617.66      600.68      6.49 o 
   7   7   7      567.38      547.39      8.69 o 
   8   7   7      315.26      313.76      6.45 o 
   9   7   7      163.09      163.24      6.75 o 
  10   7   7      181.10      185.66      7.68 o 
  11   7   7      234.60      227.65     16.05 o 
  12   7   7       83.14       73.13      7.13 o 
  13   7   7      211.31      237.65     11.98 o 
  -6   8   7        1.00        2.96      6.10 o 
  -5   8   7      297.43      311.13     13.64 o 
  -4   8   7      454.98      452.52     15.56 o 
  -3   8   7       48.46       50.00      6.75 o 
  -2   8   7       70.78       78.44      5.59 o 
  -1   8   7     2073.87     2005.32     23.57 o 
   0   8   7     2552.41     2549.72     30.66 o 
   1   8   7     2129.72     2229.61     24.32 o 
   2   8   7      755.49      761.53     10.46 o 
   3   8   7      165.83      141.38      3.48 o 
   4   8   7      197.16      211.27      3.64 o 
   5   8   7      847.35      847.62     10.27 o 
   6   8   7       44.45       42.27      4.32 o 
   7   8   7        4.24        0.58      1.90 o 
   8   8   7      137.64      127.45      4.41 o 
   9   8   7        8.58        4.66      4.50 o 
  10   8   7      218.74      226.21      8.01 o 
  11   8   7      222.26      256.81     10.31 o 
  12   8   7        3.02        0.58      4.97 o 
  13   8   7       21.80       23.06      6.67 o 
  -5   9   7       84.20       70.96      8.54 o 
  -4   9   7      143.33      131.61     10.07 o 
  -3   9   7      332.66      360.18     13.86 o 
  -2   9   7       38.71       38.40      6.38 o 
  -1   9   7      223.37      216.26      8.50 o 
   0   9   7      747.99      736.05     11.87 o 
   1   9   7      886.99      894.31     12.64 o 
   2   9   7      215.18      229.31      5.84 o 
   3   9   7      517.30      496.41      9.44 o 
   4   9   7      955.64      931.67     11.25 o 
   5   9   7     1680.88     1647.16     17.15 o 
   6   9   7      131.98      133.83      6.20 o 
   7   9   7       65.45       59.45      8.49 o 
   8   9   7      467.36      437.55      6.88 o 
   9   9   7      157.14      134.95      4.73 o 
  10   9   7       26.60       17.56      4.00 o 
  11   9   7       72.73       66.08      5.51 o 
  12   9   7       50.94       38.43      8.12 o 
  -4  10   7      363.92      352.02     20.20 o 
  -3  10   7      728.59      730.81     20.43 o 
  -2  10   7      574.79      610.99     34.44 o 
  -1  10   7      350.48      347.86     15.26 o 
   0  10   7      896.85      884.76     13.60 o 
   1  10   7     2422.94     2390.64     46.44 o 
   2  10   7     2171.42     2099.41     34.02 o 
   3  10   7     1730.93     1730.00     22.84 o 
   4  10   7     1026.96     1045.36     14.96 o 
   5  10   7      630.54      596.55      7.94 o 
   6  10   7      346.05      356.30      9.21 o 
   7  10   7     1069.16     1051.15     14.55 o 
   8  10   7      187.79      197.16      6.43 o 
   9  10   7       12.99        9.76      2.80 o 
  10  10   7      127.82      105.85      9.22 o 
  11  10   7      151.18      135.69      8.65 o 
  12  10   7      246.26      265.11     10.68 o 
  -3  11   7       39.14       38.95     10.82 o 
  -2  11   7        2.09        9.02      8.30 o 
  -1  11   7        1.65        7.39      5.61 o 
   0  11   7       36.55       39.49      4.80 o 
   1  11   7      115.44      120.30      6.50 o 
   2  11   7      346.85      370.26      9.71 o 
   3  11   7       98.40       97.79      9.79 o 
   4  11   7      100.24       97.87      7.17 o 
   5  11   7      171.91      164.58     11.36 o 
   6  11   7       75.82       63.84     10.46 o 
   7  11   7       20.01       13.71      8.30 o 
   8  11   7       96.41       59.15     10.82 o 
   9  11   7       19.19       11.05      6.13 o 
  10  11   7       34.35       34.83      5.01 o 
  11  11   7        8.02       -1.08      5.41 o 
  -1  12   7      500.19      538.12     22.36 o 
   0  12   7      841.59      898.62     19.87 o 
   1  12   7      802.21      877.98     32.62 o 
   2  12   7      744.90      726.02     13.95 o 
   3  12   7      995.70     1006.65     16.35 o 
   4  12   7     1248.16     1231.31     17.89 o 
   5  12   7      483.43      446.94     24.89 o 
   6  12   7       17.08       19.84      9.02 o 
   7  12   7      208.30      194.40     16.95 o 
   8  12   7      491.62      468.15     23.80 o 
   9  12   7      175.49      156.17     15.15 o 
  10  12   7       79.33       83.10      6.26 o 
  11  12   7       19.14       13.71      5.41 o 
   0  13   7      387.20      353.82     18.75 o 
   1  13   7      176.02      181.46     10.45 o 
   2  13   7       18.90       14.51      4.71 o 
   3  13   7       55.58       55.46      5.34 o 
   4  13   7       81.11       56.99      6.49 o 
   5  13   7      284.27      271.39     14.61 o 
   6  13   7       99.14       97.02     13.34 o 
   7  13   7       37.44       28.49      9.74 o 
   8  13   7       19.78       14.79      9.74 o 
   9  13   7       73.56       63.84     12.26 o 
   3  14   7       11.54       16.95      5.77 o 
   4  14   7      256.99      264.73     12.62 o 
   5  14   7      643.96      610.62     16.95 o 
  -5 -12   8      175.43      176.77     11.86 o 
  -4 -12   8      153.31      130.71     10.27 o 
  -3 -12   8      119.83       90.09      9.24 o 
  -2 -12   8      160.45      156.48     12.23 o 
  -1 -12   8      338.26      332.24     11.43 o 
   0 -12   8      149.26      123.27      7.86 o 
   1 -12   8        0.39       -5.19      5.19 o 
  -7 -11   8       53.37       69.04      8.63 o 
  -6 -11   8        1.04       -5.72      5.72 o 
  -5 -11   8      110.12       90.25      8.92 o 
  -4 -11   8      153.63      155.87     10.63 o 
  -3 -11   8       83.90       67.50      7.97 o 
  -2 -11   8       68.76       56.95      5.90 o 
  -1 -11   8      133.39      121.38      7.50 o 
   0 -11   8      250.14      262.82     18.34 o 
   1 -11   8      269.93      275.73     10.40 o 
   2 -11   8      508.51      515.85     13.76 o 
   3 -11   8      182.12      170.87     11.63 o 
  -8 -10   8       30.92       38.49      7.75 o 
  -7 -10   8       27.76       25.23      7.02 o 
  -6 -10   8       81.75       67.79     11.90 o 
  -5 -10   8       65.64       63.60      7.96 o 
  -4 -10   8      185.91      166.38     13.34 o 
  -3 -10   8       12.82        8.02      6.06 o 
  -2 -10   8       58.73       45.45      7.13 o 
  -1 -10   8       21.97        7.24      4.59 o 
   0 -10   8      178.74      165.51      8.40 o 
   1 -10   8      283.80      284.42     15.52 o 
   2 -10   8        4.09        8.92      4.69 o 
   3 -10   8        9.87       10.46      4.84 o 
   4 -10   8       27.33       29.85      9.74 o 
  -8  -9   8      363.95      320.37     14.48 o 
  -7  -9   8      498.08      528.41     17.32 o 
  -6  -9   8      142.38      150.48     10.33 o 
  -5  -9   8       38.01       19.71      6.36 o 
  -4  -9   8      437.10      432.22     11.70 o 
  -3  -9   8      304.16      293.28      9.72 o 
  -2  -9   8      331.86      320.33     10.08 o 
  -1  -9   8      596.08      599.53     11.43 o 
   0  -9   8      750.95      767.51     13.05 o 
   1  -9   8      170.26      156.57      6.77 o 
   2  -9   8      344.27      328.53      9.12 o 
   3  -9   8     1274.07     1369.49     28.40 o 
   4  -9   8      872.01      910.46     15.36 o 
   5  -9   8       44.56       43.59      6.14 o 
   6  -9   8      252.96      268.34     19.84 o 
  -9  -8   8        0.29       -3.31      6.10 o 
  -8  -8   8      102.02      112.15      9.56 o 
  -7  -8   8       53.33       48.42      7.44 o 
  -6  -8   8      102.59       97.05      8.66 o 
  -5  -8   8      215.20      231.36     20.02 o 
  -4  -8   8      114.93      110.00      5.61 o 
  -3  -8   8        0.11       -3.18      3.18 o 
  -2  -8   8       30.22       20.10      3.82 o 
  -1  -8   8      135.08      122.31      5.80 o 
   0  -8   8      803.86      799.71     13.14 o 
   1  -8   8        3.18       -2.98      2.98 o 
   2  -8   8       89.86       76.06      5.20 o 
   3  -8   8        0.77        4.18      3.94 o 
   4  -8   8      132.99      142.98     11.45 o 
   5  -8   8       38.04       35.37      5.66 o 
   6  -8   8       12.53        8.10      6.73 o 
   7  -8   8       46.17       39.89      8.03 o 
  -9  -7   8       54.40       49.62      7.78 o 
  -8  -7   8       56.89       54.28      7.65 o 
  -7  -7   8      246.74      234.81     11.95 o 
  -6  -7   8      315.53      292.20     13.59 o 
  -5  -7   8        1.86        1.55      2.88 o 
  -4  -7   8        2.45       -0.63      2.77 o 
  -3  -7   8        7.38        3.95      2.89 o 
  -2  -7   8      372.99      353.06      8.44 o 
  -1  -7   8      195.82      180.79      6.59 o 
   0  -7   8     2075.10     2052.74     21.56 o 
   1  -7   8     1505.42     1468.19     16.96 o 
   2  -7   8      472.00      448.82      8.51 o 
   3  -7   8      906.87      895.40     14.23 o 
   4  -7   8     1298.33     1310.28     18.38 o 
   5  -7   8      573.34      631.41     16.55 o 
   6  -7   8       78.87       78.58      6.62 o 
   7  -7   8       20.10       11.40      6.57 o 
   8  -7   8      213.17      229.16     18.75 o 
 -10  -6   8      261.68      248.86     19.12 o 
  -9  -6   8      303.05      287.89     13.13 o 
  -8  -6   8      462.37      453.66     18.94 o 
  -7  -6   8      179.69      168.55      8.24 o 
  -6  -6   8       13.05        7.26      4.31 o 
  -5  -6   8      224.98      225.72      6.55 o 
  -4  -6   8     1777.37     1739.48     18.72 o 
  -3  -6   8      649.08      661.40     11.08 o 
  -2  -6   8      528.55      530.91      8.64 o 
  -1  -6   8      560.65      553.27     10.05 o 
   0  -6   8      422.72      432.06      8.60 o 
   1  -6   8      503.92      492.89      9.41 o 
   2  -6   8      814.51      782.59     12.29 o 
   3  -6   8      169.94      174.96      6.45 o 
   4  -6   8      208.28      195.22      7.18 o 
   5  -6   8       53.67       58.44      5.88 o 
   6  -6   8      252.94      255.27     11.50 o 
   7  -6   8       77.34       73.31     11.00 o 
   8  -6   8       38.63       46.09     15.15 o 
   9  -6   8       11.53        5.35      7.27 o 
 -10  -5   8      457.57      441.46     23.80 o 
  -9  -5   8      192.88      160.36     10.21 o 
  -8  -5   8       58.99       56.06      5.87 o 
  -7  -5   8      343.35      321.95     10.36 o 
  -6  -5   8       15.09       15.04      5.22 o 
  -5  -5   8       41.77       34.00      3.87 o 
  -4  -5   8      109.33      112.94      4.59 o 
  -3  -5   8      148.60      136.08      4.61 o 
  -2  -5   8      646.34      646.56      8.57 o 
  -1  -5   8      224.41      215.33      7.50 o 
   0  -5   8       20.65       12.76      2.77 o 
   1  -5   8     1178.13     1205.68     13.92 o 
   2  -5   8     2323.92     2286.23     22.61 o 
   3  -5   8       37.45       28.14      3.55 o 
   4  -5   8      204.36      219.54      6.81 o 
   5  -5   8     1676.22     1622.25     23.85 o 
   6  -5   8      518.79      507.29     15.56 o 
   7  -5   8        7.23        7.65      4.59 o 
   8  -5   8        9.16       17.84      6.47 o 
   9  -5   8        6.74       12.80     11.00 o 
 -10  -4   8      266.73      283.85     19.84 o 
  -9  -4   8      277.26      283.59     10.55 o 
  -8  -4   8      527.47      490.74     12.55 o 
  -7  -4   8     1132.07     1112.76     23.96 o 
  -6  -4   8      536.95      532.69     15.02 o 
  -5  -4   8      414.69      423.87      9.10 o 
  -4  -4   8      375.21      397.63      6.61 o 
  -3  -4   8     1072.41     1093.98     10.97 o 
  -2  -4   8     3915.22     3857.07     60.18 o 
  -1  -4   8      940.09      938.09      9.69 o 
   0  -4   8      563.14      587.12      7.23 o 
   1  -4   8     1800.32     1707.83     24.54 o 
   2  -4   8     2073.77     1962.26     32.77 o 
   3  -4   8      208.73      214.03      5.09 o 
   4  -4   8      331.59      326.90      8.79 o 
   5  -4   8      198.19      193.36      7.69 o 
   6  -4   8      199.74      201.59     10.33 o 
   7  -4   8      328.01      312.73     12.62 o 
   8  -4   8      720.90      733.53     19.64 o 
   9  -4   8      396.65      421.91     16.59 o 
  10  -4   8      109.98      109.93     18.94 o 
 -10  -3   8        4.78        3.43      6.63 o 
  -9  -3   8       59.05       50.79      7.78 o 
  -8  -3   8       33.50       15.47      4.99 o 
  -7  -3   8      117.03      120.98      9.05 o 
  -6  -3   8     1025.64      992.81     32.82 o 
  -5  -3   8     1052.96     1064.38     13.34 o 
  -4  -3   8      728.96      737.07      9.26 o 
  -3  -3   8     2360.00     2369.22     20.98 o 
  -2  -3   8      175.04      173.93      4.86 o 
  -1  -3   8        0.82        3.19      1.83 o 
   0  -3   8      152.87      142.59      3.81 o 
   1  -3   8      176.57      149.68      4.15 o 
   2  -3   8      678.09      639.39      9.99 o 
   3  -3   8      995.17      962.91     10.55 o 
   4  -3   8      270.43      265.94      6.09 o 
   5  -3   8        8.63        9.75      2.73 o 
   6  -3   8      126.46      107.45     15.33 o 
   7  -3   8       80.87       75.48      7.52 o 
   8  -3   8        8.31       -0.21      5.96 o 
   9  -3   8        2.19       11.70      6.31 o 
  10  -3   8       72.53       66.58      8.40 o 
  11  -3   8      142.08      113.69     10.58 o 
 -10  -2   8      716.51      718.41     21.28 o 
  -9  -2   8      351.85      364.37     15.05 o 
  -8  -2   8        4.90        0.36      5.61 o 
  -7  -2   8      141.58      113.60      9.03 o 
  -6  -2   8     2434.15     2352.43     46.79 o 
  -5  -2   8     1200.07     1188.36     16.38 o 
  -4  -2   8      128.56      113.60      4.01 o 
  -3  -2   8      886.27      906.85      9.60 o 
  -2  -2   8     3591.14     3647.90     27.81 o 
  -1  -2   8     1123.06     1072.89     19.83 o 
   0  -2   8      897.95      900.58      9.89 o 
   1  -2   8      936.97      977.98      9.65 o 
   2  -2   8     1332.40     1345.40     11.27 o 
   3  -2   8      987.71      993.57     11.52 o 
   4  -2   8     2106.92     2060.74     20.26 o 
   5  -2   8     1281.37     1243.29     20.41 o 
   6  -2   8      480.01      502.53      9.31 o 
   7  -2   8      148.64      144.89      8.92 o 
   8  -2   8       74.17       73.30      7.60 o 
   9  -2   8      714.44      712.20     18.99 o 
  10  -2   8      742.03      774.41     20.50 o 
  11  -2   8       97.64       94.02     13.16 o 
 -10  -1   8      139.11      131.85     11.09 o 
  -9  -1   8      989.62     1003.47     34.26 o 
  -8  -1   8      328.25      328.01     35.35 o 
  -7  -1   8      707.08      681.41     18.62 o 
  -6  -1   8     2156.50     2153.96     37.49 o 
  -5  -1   8     1494.46     1553.98     22.95 o 
  -4  -1   8      598.44      573.60     11.84 o 
  -3  -1   8     5218.13     5344.98     42.71 o 
  -2  -1   8     3646.71     3639.11     56.24 o 
  -1  -1   8      493.39      488.92      5.87 o 
   0  -1   8      832.28      825.97      7.92 o 
   1  -1   8     2025.60     1960.98     17.55 o 
   2  -1   8     1068.56     1058.88     10.09 o 
   3  -1   8       28.14       15.29      1.94 o 
   4  -1   8        6.05        3.80      2.22 o 
   5  -1   8      252.84      266.13      9.56 o 
   6  -1   8       67.72       63.83      4.08 o 
   7  -1   8      370.34      354.15      9.01 o 
   8  -1   8      485.10      494.31     14.53 o 
   9  -1   8      319.20      308.79     12.58 o 
  10  -1   8      199.88      226.46     12.10 o 
  11  -1   8      103.10       88.59      9.20 o 
  -9   0   8      344.00      346.68     16.59 o 
  -8   0   8      190.40      212.83     11.86 o 
  -7   0   8      212.62      229.07     18.21 o 
  -6   0   8        2.10       -1.25      5.06 o 
  -5   0   8      783.33      766.45     12.18 o 
  -4   0   8      858.90      864.70     11.50 o 
  -3   0   8        0.94        8.14      2.48 o 
  -2   0   8       11.81        8.82      2.03 o 
  -1   0   8     1075.01     1107.58     10.81 o 
   0   0   8      913.79      893.75      8.42 o 
   1   0   8      405.42      443.24      5.45 o 
   2   0   8      289.03      292.61      4.60 o 
   3   0   8        1.85        6.52      1.78 o 
   4   0   8      110.78       87.75      3.16 o 
   5   0   8       10.91       -1.72      2.53 o 
   6   0   8      396.65      418.71     11.86 o 
   7   0   8      938.41      893.11     12.71 o 
   8   0   8        0.17       -2.93      2.93 o 
   9   0   8       59.59       65.74      7.13 o 
  10   0   8      538.27      606.50     29.94 o 
  11   0   8      317.18      344.08     21.64 o 
  12   0   8       85.02       60.59     12.98 o 
  -9   1   8      221.29      219.10     15.87 o 
  -8   1   8      505.91      540.33     17.47 o 
  -7   1   8     1212.86     1167.64     25.63 o 
  -6   1   8     2691.94     2687.27     35.55 o 
  -5   1   8     2529.76     2602.02     34.19 o 
  -4   1   8     2298.63     2306.62     23.34 o 
  -3   1   8     5153.83     5276.59     42.31 o 
  -2   1   8     5262.66     5365.49     42.61 o 
  -1   1   8     3887.72     3882.19     29.46 o 
   0   1   8      937.09      987.89      8.96 o 
   1   1   8       25.73       23.16      1.82 o 
   2   1   8     3634.64     3662.75     25.62 o 
   3   1   8     1719.44     1695.71     14.84 o 
   4   1   8        1.57        2.59      1.58 o 
   5   1   8       85.21       75.85      3.31 o 
   6   1   8     1718.07     1716.92     19.24 o 
   7   1   8       86.43       76.15      4.03 o 
   8   1   8       77.97       80.15      5.31 o 
   9   1   8     1509.33     1620.93     25.95 o 
  10   1   8      929.48      933.80     20.87 o 
  11   1   8      140.04      129.12     14.07 o 
  12   1   8      372.38      385.20     23.08 o 
  -9   2   8      114.08      108.44     10.33 o 
  -8   2   8       28.12       22.98      7.27 o 
  -7   2   8        6.36        6.90      6.24 o 
  -6   2   8      463.56      480.80     11.83 o 
  -5   2   8      289.68      289.19      9.28 o 
  -4   2   8       37.24       45.27      3.98 o 
  -3   2   8       66.89       69.18      3.44 o 
  -2   2   8        0.54        1.47      2.08 o 
  -1   2   8      637.61      666.43      8.99 o 
   0   2   8     1608.86     1759.88     14.95 o 
   1   2   8      269.36      239.16      4.15 o 
   2   2   8      118.79      130.62      3.01 o 
   3   2   8        0.04        0.76      1.42 o 
   4   2   8       51.07       38.54      2.25 o 
   5   2   8      409.93      396.45      6.34 o 
   6   2   8      665.69      658.48      8.37 o 
   7   2   8       35.77       35.95      4.00 o 
   8   2   8       21.56       10.13      3.79 o 
   9   2   8        4.07       -0.75      3.91 o 
  10   2   8        0.91        0.12      5.34 o 
  11   2   8      184.77      191.16     15.87 o 
  12   2   8      181.00      212.80     17.67 o 
  -8   3   8      508.90      514.62     17.71 o 
  -7   3   8      254.92      258.20     12.61 o 
  -6   3   8     1621.30     1571.18     24.39 o 
  -5   3   8     2667.28     2635.94     35.32 o 
  -4   3   8     2004.96     2021.94     42.68 o 
  -3   3   8      632.36      666.78      9.89 o 
  -2   3   8     1623.58     1698.86     18.00 o 
  -1   3   8     4643.09     4677.97     41.37 o 
   0   3   8     3244.44     3379.52     34.74 o 
   1   3   8      129.22      144.97      3.39 o 
   2   3   8      236.79      228.16      3.59 o 
   3   3   8      872.90      872.39      8.84 o 
   4   3   8       91.40       83.21      3.38 o 
   5   3   8       84.03       69.91      2.95 o 
   6   3   8     2247.15     2296.87     21.96 o 
   7   3   8      837.04      802.76     17.32 o 
   8   3   8      634.68      644.97     11.81 o 
   9   3   8      714.59      742.28     34.99 o 
  10   3   8     1535.64     1563.57     30.30 o 
  11   3   8      605.56      661.25     17.69 o 
  12   3   8       91.42       79.35     11.90 o 
  13   3   8      130.43      112.17     14.43 o 
  -8   4   8      465.40      465.22     17.06 o 
  -7   4   8      266.61      275.63     17.67 o 
  -6   4   8      149.77      174.09      8.47 o 
  -5   4   8      605.74      610.56     13.66 o 
  -4   4   8     1204.85     1221.69     19.91 o 
  -3   4   8      505.90      540.00     10.06 o 
  -2   4   8      443.09      460.72      7.96 o 
  -1   4   8      244.05      236.32      5.75 o 
   0   4   8       27.92       25.83      2.62 o 
   1   4   8     1814.49     1773.34     14.40 o 
   2   4   8     4631.71     4728.85     33.95 o 
   3   4   8      599.99      566.40      6.74 o 
   4   4   8      530.54      496.64      6.17 o 
   5   4   8     1833.90     1854.58     16.30 o 
   6   4   8     3785.91     3713.32     27.55 o 
   7   4   8      251.54      226.22      8.09 o 
   8   4   8       43.73       49.17      5.19 o 
   9   4   8      139.99      126.87     10.46 o 
  10   4   8      188.20      194.96     10.28 o 
  11   4   8        2.70        7.41      5.54 o 
  12   4   8        4.00        4.46      6.13 o 
  13   4   8       11.12       15.51     10.10 o 
  -7   5   8       83.79       70.90      8.67 o 
  -6   5   8      221.59      209.43      9.63 o 
  -5   5   8      264.06      267.74      9.41 o 
  -4   5   8     2068.77     2021.24     29.42 o 
  -3   5   8     2295.52     2310.53     26.92 o 
  -2   5   8      658.87      681.27     10.07 o 
  -1   5   8        6.70        1.67      2.42 o 
   0   5   8     1841.35     1893.34     18.97 o 
   1   5   8      846.91      835.47      8.06 o 
   2   5   8       98.52      109.74      3.11 o 
   3   5   8        2.01        3.78      1.46 o 
   4   5   8      151.03      142.77      4.00 o 
   5   5   8       13.07       15.00      2.18 o 
   6   5   8        1.16       -0.81      1.80 o 
   7   5   8      355.65      353.08      6.38 o 
   8   5   8      823.77      840.18     14.36 o 
   9   5   8        9.23       11.65      4.46 o 
  10   5   8      371.67      389.06     16.23 o 
  11   5   8      922.09      961.53     20.76 o 
  12   5   8      598.04      612.07     17.04 o 
  13   5   8       47.94       31.38     10.82 o 
  -7   6   8      538.75      552.19     27.05 o 
  -6   6   8      347.56      339.03     20.20 o 
  -5   6   8      475.73      461.69     15.28 o 
  -4   6   8      401.72      412.17     11.13 o 
  -3   6   8      674.66      675.23     13.83 o 
  -2   6   8     2665.36     2575.13     25.60 o 
  -1   6   8     2500.08     2487.97     24.37 o 
   0   6   8      598.65      630.09      8.78 o 
   1   6   8      820.72      805.78      9.71 o 
   2   6   8     3206.31     3236.35     26.47 o 
   3   6   8     5078.68     5111.22     39.61 o 
   4   6   8     1910.29     1815.93     20.84 o 
   5   6   8      635.98      632.28      8.03 o 
   6   6   8     2786.03     2823.20     23.16 o 
   7   6   8     2014.38     2027.02     22.06 o 
   8   6   8     1732.34     1687.36     25.00 o 
   9   6   8      316.29      327.07      8.99 o 
  10   6   8       57.96       60.13      5.99 o 
  11   6   8       56.92       52.94      7.21 o 
  12   6   8       33.22       47.81      6.98 o 
  13   6   8        0.64       -7.39      7.39 o 
  -6   7   8       78.89       91.61     13.34 o 
  -5   7   8        0.25       -0.56      6.85 o 
  -4   7   8        2.57        0.95      5.22 o 
  -3   7   8      193.58      188.49     10.31 o 
  -2   7   8      700.47      718.76     14.44 o 
  -1   7   8        0.27        6.98      3.30 o 
   0   7   8        0.14        3.99      3.00 o 
   1   7   8      449.58      426.79      8.21 o 
   2   7   8      229.13      222.06      5.59 o 
   3   7   8      522.15      502.35      6.51 o 
   4   7   8      338.45      341.24      5.67 o 
   5   7   8      642.64      621.01      8.71 o 
   6   7   8      219.30      224.69      5.20 o 
   7   7   8        6.54       11.26      2.54 o 
   8   7   8      244.06      234.04      8.43 o 
   9   7   8       37.13       38.19      4.21 o 
  10   7   8        9.64        0.39      3.91 o 
  11   7   8       60.17       47.33      5.99 o 
  12   7   8      188.87      216.58     10.82 o 
  13   7   8        0.03       -7.39      7.39 o 
  -5   8   8      465.88      452.43     19.12 o 
  -4   8   8      603.49      556.90     17.43 o 
  -3   8   8      624.08      610.74     17.66 o 
  -2   8   8      102.81       97.77      8.30 o 
  -1   8   8      813.51      824.74     13.27 o 
   0   8   8     2624.18     2613.84     28.88 o 
   1   8   8      701.71      711.80     11.13 o 
   2   8   8      132.01      144.43      5.20 o 
   3   8   8     1054.03     1087.51     11.89 o 
   4   8   8     3350.30     3299.85     29.01 o 
   5   8   8     2257.72     2237.45     23.21 o 
   6   8   8      624.24      617.40      8.71 o 
   7   8   8      483.06      480.53      8.45 o 
   8   8   8      925.43      873.08     14.61 o 
   9   8   8      722.74      731.74     10.86 o 
  10   8   8      483.66      469.53     10.85 o 
  11   8   8      254.82      260.84     10.42 o 
  12   8   8       90.93      100.87      7.75 o 
  -4   9   8       87.95       83.16      9.05 o 
  -3   9   8      171.21      158.23     10.58 o 
  -2   9   8       69.43       50.46      7.01 o 
  -1   9   8       65.65       75.23      5.82 o 
   0   9   8       74.94       79.18      4.69 o 
   1   9   8      673.32      686.52     13.95 o 
   2   9   8      470.61      475.55     13.33 o 
   3   9   8      566.10      553.02      8.95 o 
   4   9   8      585.36      591.41      7.74 o 
   5   9   8      672.70      644.37      7.84 o 
   6   9   8      696.20      717.66      9.37 o 
   7   9   8     1520.44     1459.62     16.26 o 
   8   9   8      184.09      192.69      5.11 o 
   9   9   8       13.08        7.01      2.75 o 
  10   9   8       78.14       86.15      5.36 o 
  11   9   8       67.74       57.35      5.33 o 
  12   9   8        0.15       -4.57      4.57 o 
  -3  10   8      298.84      279.16     18.75 o 
  -2  10   8       78.78       51.34      7.64 o 
  -1  10   8       12.11        6.89      5.34 o 
   0  10   8       73.23       71.17      5.64 o 
   1  10   8      958.82      921.79     13.76 o 
   2  10   8      891.53      897.40     18.38 o 
   3  10   8       46.20       51.76      3.62 o 
   4  10   8      218.93      207.04      5.52 o 
   5  10   8      547.81      536.55      6.93 o 
   6  10   8     1119.62     1072.46     17.44 o 
   7  10   8      818.12      754.31     11.86 o 
   8  10   8       73.53       72.96      4.48 o 
   9  10   8       54.12       62.15      3.49 o 
  10  10   8       16.07        8.53      3.50 o 
  11  10   8       51.83       39.64      5.01 o 
  12  10   8       69.15       57.71      8.66 o 
  -2  11   8       65.62       61.31     11.18 o 
  -1  11   8      103.63       96.30     11.54 o 
   0  11   8      280.68      265.27     17.39 o 
   1  11   8      363.64      361.62      8.72 o 
   2  11   8      581.41      598.84     10.53 o 
   3  11   8     1042.39     1015.27     13.83 o 
   4  11   8     1613.55     1604.46     20.09 o 
   5  11   8      729.48      714.58      8.74 o 
   6  11   8      146.10      144.83      6.48 o 
   7  11   8      457.79      414.83     10.29 o 
   8  11   8      892.47      899.37     31.02 o 
   9  11   8      307.37      279.14      6.82 o 
  10  11   8       44.63       41.51     12.44 o 
  11  11   8       74.44       75.56      6.72 o 
  -1  12   8       36.06       36.43      9.74 o 
   0  12   8       40.97       34.62      9.38 o 
   1  12   8        1.53        4.51      7.03 o 
   2  12   8      140.99      156.31      7.00 o 
   3  12   8      205.89      205.68      9.50 o 
   4  12   8       41.45       39.85      3.59 o 
   5  12   8        1.65        0.32      3.84 o 
   6  12   8        7.23        6.80      4.43 o 
   7  12   8       22.64       23.08      9.74 o 
   8  12   8      108.27       83.68     12.62 o 
   9  12   8       42.56       24.53     10.10 o 
  10  12   8       55.38       53.41      6.67 o 
   1  13   8      354.47      382.86     13.39 o 
   2  13   8      477.85      483.83     13.52 o 
   3  13   8      105.55       94.60      5.20 o 
   4  13   8      374.61      391.69     14.79 o 
   5  13   8     1045.20     1028.64     24.16 o 
   6  13   8      889.91      833.87     19.48 o 
  -5 -11   9       27.91       29.92      7.54 o 
  -4 -11   9      416.99      438.89     16.69 o 
  -3 -11   9      282.70      280.49     13.43 o 
  -2 -11   9       11.32       -1.45      7.57 o 
  -1 -11   9       48.34       29.06      5.49 o 
   0 -11   9      182.52      179.24     10.37 o 
   1 -11   9       83.02       76.47     14.37 o 
   2 -11   9        3.96       -0.52      4.73 o 
  -7 -10   9      184.64      199.33     22.54 o 
  -6 -10   9       64.48       69.65     12.26 o 
  -5 -10   9      129.87      117.76      9.91 o 
  -4 -10   9      417.38      438.98     16.23 o 
  -3 -10   9      105.98      104.85      9.09 o 
  -2 -10   9        7.39        5.09      5.96 o 
  -1 -10   9       43.78       25.90      5.20 o 
   0 -10   9       66.72       53.13      6.11 o 
   1 -10   9       74.77       65.96      7.81 o 
   2 -10   9       35.12       25.92      5.52 o 
   3 -10   9      203.95      215.00      9.93 o 
   4 -10   9       68.20       83.96     13.16 o 
  -7  -9   9        9.25       11.94      6.76 o 
  -6  -9   9       13.33       13.35      6.73 o 
  -5  -9   9        3.32       -0.24      5.53 o 
  -4  -9   9       29.24       20.37     12.98 o 
  -3  -9   9      159.00      145.04     31.02 o 
  -2  -9   9       15.93        7.89      5.63 o 
  -1  -9   9       26.99       26.25      6.85 o 
   0  -9   9        0.09       -3.33      3.33 o 
   1  -9   9      208.01      184.00      9.65 o 
   2  -9   9        0.16       -3.96      3.96 o 
   3  -9   9       18.81       11.28      5.52 o 
   4  -9   9       29.78       34.90      5.02 o 
   5  -9   9      270.62      269.49     13.39 o 
  -8  -8   9      447.01      462.16     17.49 o 
  -7  -8   9     1112.96     1167.43     26.64 o 
  -6  -8   9      918.95      918.63     22.80 o 
  -5  -8   9      182.40      177.55     11.07 o 
  -4  -8   9       84.98       84.79      6.32 o 
  -3  -8   9      102.89      101.30      6.54 o 
  -2  -8   9      114.49       97.59      6.67 o 
  -1  -8   9       16.60       12.70      4.44 o 
   0  -8   9       34.09       34.24      4.29 o 
   1  -8   9       67.48       63.68      4.99 o 
   2  -8   9      114.40       93.73      5.82 o 
   3  -8   9      630.10      621.36     18.38 o 
   4  -8   9      543.32      570.30     12.11 o 
   5  -8   9      541.46      558.35     22.53 o 
   6  -8   9       98.21       96.35      7.39 o 
  -8  -7   9      163.84      144.93     10.46 o 
  -7  -7   9      123.79      124.27     13.16 o 
  -6  -7   9        2.34        4.45      5.89 o 
  -5  -7   9        7.61        4.61      4.50 o 
  -4  -7   9      676.25      661.29     12.55 o 
  -3  -7   9       60.05       52.17      4.54 o 
  -2  -7   9        0.31       -3.53      3.53 o 
  -1  -7   9      185.28      171.41      7.41 o 
   0  -7   9      518.40      513.38     15.76 o 
   1  -7   9        3.43        3.08      3.88 o 
   2  -7   9        5.81       -3.49      3.49 o 
   3  -7   9       21.48       10.39      4.25 o 
   4  -7   9       59.77       59.37      5.27 o 
   5  -7   9       11.98       19.56      5.33 o 
   6  -7   9       34.21       31.82      5.68 o 
   7  -7   9        8.68        3.42      6.98 o 
  -9  -6   9      615.51      644.65     19.36 o 
  -8  -6   9       72.05       58.19      8.30 o 
  -7  -6   9      227.33      235.50     14.19 o 
  -6  -6   9      887.64      895.56     17.23 o 
  -5  -6   9      366.83      348.82     12.61 o 
  -4  -6   9      202.26      222.11     10.33 o 
  -3  -6   9      176.98      188.64      7.55 o 
  -2  -6   9       79.11       73.23      4.68 o 
  -1  -6   9      219.80      225.37      7.83 o 
   0  -6   9      256.93      252.91      9.33 o 
   1  -6   9      125.73      130.47      5.81 o 
   2  -6   9      124.31      128.24      9.91 o 
   3  -6   9       65.57       54.72      5.33 o 
   4  -6   9      296.62      309.29     13.31 o 
   5  -6   9     1371.67     1379.74     19.19 o 
   6  -6   9      379.82      401.42     11.78 o 
   7  -6   9      120.22      123.75      9.82 o 
   8  -6   9      241.68      248.84     13.25 o 
  -9  -5   9      126.08      127.67     10.12 o 
  -8  -5   9      352.31      371.41     11.73 o 
  -7  -5   9     1301.61     1302.50     36.41 o 
  -6  -5   9      577.77      554.36     25.43 o 
  -5  -5   9       59.74       62.98      6.89 o 
  -4  -5   9      777.06      806.32     15.06 o 
  -3  -5   9     1422.86     1420.97     16.41 o 
  -2  -5   9     2083.13     2084.11     23.95 o 
  -1  -5   9        2.87       -2.92      2.92 o 
   0  -5   9      556.59      558.64     13.27 o 
   1  -5   9     1920.69     1919.35     22.56 o 
   2  -5   9     1104.05     1066.17     14.95 o 
   3  -5   9      241.46      242.49      8.37 o 
   4  -5   9      451.78      436.40     10.95 o 
   5  -5   9       40.75       42.96      5.30 o 
   6  -5   9        0.33       -1.45      5.44 o 
   7  -5   9       14.95        5.77      4.75 o 
   8  -5   9      154.47      156.65     10.97 o 
   9  -5   9       16.31       10.43      7.13 o 
  -9  -4   9      223.28      237.85     12.61 o 
  -8  -4   9      370.29      355.31     11.42 o 
  -7  -4   9      116.70      105.36      8.92 o 
  -6  -4   9       77.32       71.36      7.65 o 
  -5  -4   9       13.36        8.48      5.36 o 
  -4  -4   9      184.38      177.79      6.16 o 
  -3  -4   9        5.43       -0.81      2.35 o 
  -2  -4   9      484.38      497.06     13.31 o 
  -1  -4   9      634.87      594.21     10.13 o 
   0  -4   9      209.58      190.17      4.98 o 
   1  -4   9       95.08       98.61      4.45 o 
   2  -4   9      104.21      114.60      6.82 o 
   3  -4   9        1.71        1.85      1.84 o 
   4  -4   9        1.91        1.69      3.61 o 
   5  -4   9      288.70      279.36      9.06 o 
   6  -4   9      732.11      691.87     17.85 o 
   7  -4   9      219.58      190.60     10.96 o 
   8  -4   9       56.71       56.53      8.03 o 
   9  -4   9      188.25      172.81     11.35 o 
  10  -4   9       54.92       41.25      8.26 o 
  -9  -3   9      439.36      444.37     16.45 o 
  -8  -3   9      270.84      273.91     12.74 o 
  -7  -3   9      489.65      467.59     15.53 o 
  -6  -3   9     2404.70     2323.18     40.03 o 
  -5  -3   9     1805.49     1791.58     32.24 o 
  -4  -3   9      203.81      190.83      5.61 o 
  -3  -3   9      254.65      252.08      5.70 o 
  -2  -3   9     5134.43     5165.70     41.77 o 
  -1  -3   9     3140.04     3029.52     24.07 o 
   0  -3   9      266.29      258.36      5.37 o 
   1  -3   9     1041.67     1076.93     12.94 o 
   2  -3   9     1720.39     1637.70     15.66 o 
   3  -3   9       66.40       62.55      3.54 o 
   4  -3   9      655.01      672.67     10.79 o 
   5  -3   9     1234.78     1219.78     22.19 o 
   6  -3   9      147.68      125.22      8.40 o 
   7  -3   9        0.71       -0.67      5.28 o 
   8  -3   9      234.66      223.94     11.59 o 
   9  -3   9      247.44      255.30     14.07 o 
  10  -3   9       13.36        7.77      6.57 o 
  -9  -2   9        9.72       -1.74      8.48 o 
  -8  -2   9        3.17       -0.55      5.96 o 
  -7  -2   9       25.76       20.20      6.63 o 
  -6  -2   9       58.37       52.25      7.13 o 
  -5  -2   9      591.53      608.95     15.59 o 
  -4  -2   9      975.25      960.12     13.27 o 
  -3  -2   9      993.30      987.13     12.47 o 
  -2  -2   9      129.32      110.93      4.59 o 
  -1  -2   9       83.56       82.21      3.53 o 
   0  -2   9     1761.26     1811.33     17.07 o 
   1  -2   9     2354.83     2225.40     21.76 o 
   2  -2   9      220.45      190.77      4.69 o 
   3  -2   9      360.75      339.18      5.99 o 
   4  -2   9        3.71        0.41      2.47 o 
   5  -2   9      105.98       98.42      4.27 o 
   6  -2   9       29.54       20.79      5.22 o 
   7  -2   9       68.86       59.21      6.87 o 
   8  -2   9      121.12       97.57      8.66 o 
   9  -2   9        0.04       -7.39      7.39 o 
  10  -2   9       21.35       16.68      6.87 o 
  11  -2   9        4.69       10.89      6.98 o 
  -9  -1   9      571.48      635.16     20.26 o 
  -8  -1   9      444.16      437.36     18.21 o 
  -7  -1   9        9.68        5.18      5.44 o 
  -6  -1   9      117.79      118.85      9.05 o 
  -5  -1   9     1254.29     1234.93     36.79 o 
  -4  -1   9     2164.42     2188.15     44.28 o 
  -3  -1   9        7.49       10.41      2.79 o 
  -2  -1   9      469.33      482.51      8.44 o 
  -1  -1   9     3030.45     3065.07     26.19 o 
   0  -1   9     1252.30     1210.32     11.60 o 
   1  -1   9     3084.22     3139.15     28.78 o 
   2  -1   9     2196.83     2152.54     19.01 o 
   3  -1   9      734.44      713.90      8.04 o 
   4  -1   9      660.56      651.59      9.33 o 
   5  -1   9      236.36      223.45      5.52 o 
   6  -1   9       98.37      109.86      7.36 o 
   7  -1   9       63.62       62.63      6.26 o 
   8  -1   9        5.62       -5.23      5.23 o 
   9  -1   9      125.31       98.13      8.63 o 
  10  -1   9      258.95      274.29     12.86 o 
  11  -1   9       91.48       71.77     12.98 o 
  -9   0   9      118.86      100.90     11.36 o 
  -8   0   9       94.08       93.53      9.31 o 
  -7   0   9       67.22       60.62      8.48 o 
  -6   0   9      558.48      539.98     16.32 o 
  -5   0   9      136.40      127.62      7.72 o 
  -4   0   9        7.98       10.90      3.47 o 
  -3   0   9     4482.11     4547.21     41.46 o 
  -2   0   9     9226.04     9279.45     66.53 o 
  -1   0   9     1061.08     1062.36     10.73 o 
   0   0   9      311.63      303.62      4.96 o 
   1   0   9     3108.72     3156.90     26.06 o 
   2   0   9     3647.42     3600.63     29.12 o 
   3   0   9     1493.73     1398.70     13.39 o 
   4   0   9       68.04       58.43      3.41 o 
   5   0   9        3.27        2.22      2.62 o 
   6   0   9      368.69      360.04     11.40 o 
   7   0   9      270.58      240.93      6.72 o 
   8   0   9        9.89        3.73      4.00 o 
   9   0   9       34.74       19.98      7.03 o 
  10   0   9       53.06       41.24      7.13 o 
  11   0   9       10.01        3.25      9.74 o 
  12   0   9       57.09       46.53     12.98 o 
  -8   1   9      136.33      118.51     19.84 o 
  -7   1   9      276.03      262.44     12.62 o 
  -6   1   9       59.41       45.95      7.13 o 
  -5   1   9        1.53       -3.12      3.67 o 
  -4   1   9      960.20      987.87     17.04 o 
  -3   1   9      608.90      629.40      9.66 o 
  -2   1   9      500.62      492.24      8.39 o 
  -1   1   9      752.20      789.73      8.89 o 
   0   1   9      248.04      232.41      5.05 o 
   1   1   9      881.05      909.99     10.10 o 
   2   1   9      230.08      222.12      4.95 o 
   3   1   9     1041.15     1026.40      9.90 o 
   4   1   9      103.02       97.53      3.15 o 
   5   1   9       88.71       60.41      3.52 o 
   6   1   9       52.10       52.17      3.50 o 
   7   1   9      645.55      667.69     12.61 o 
   8   1   9       98.09       86.61      5.69 o 
   9   1   9      119.71      108.10      6.45 o 
  10   1   9       10.39        7.93      8.66 o 
  11   1   9      161.87      139.94     15.15 o 
  12   1   9       66.29       65.64     12.98 o 
  -8   2   9       55.95       50.55      9.74 o 
  -7   2   9       24.95       28.11     12.26 o 
  -6   2   9     1404.79     1426.94     29.07 o 
  -5   2   9     2332.30     2291.10     31.84 o 
  -4   2   9      911.58      913.66     16.35 o 
  -3   2   9      547.38      527.82      8.82 o 
  -2   2   9     4100.85     4173.08     38.18 o 
  -1   2   9     8309.25     8588.09     73.13 o 
   0   2   9     7092.74     6973.22     54.20 o 
   1   2   9     1445.97     1473.66     14.13 o 
   2   2   9     1541.80     1539.60     13.23 o 
   3   2   9     4623.68     4568.30     33.30 o 
   4   2   9     1244.24     1233.12     11.08 o 
   5   2   9      130.33      134.34      3.94 o 
   6   2   9       89.66       85.27      4.21 o 
   7   2   9      218.81      210.14      7.28 o 
   8   2   9      264.59      265.61      8.44 o 
   9   2   9      517.71      525.10     11.67 o 
  10   2   9      665.37      726.54     32.10 o 
  11   2   9      231.01      251.03     17.31 o 
  12   2   9       87.32       59.51     12.62 o 
  -8   3   9       11.73        0.05      6.62 o 
  -7   3   9        1.79        3.20      9.02 o 
  -6   3   9       53.97       45.89      7.38 o 
  -5   3   9       70.41       81.65      6.75 o 
  -4   3   9      419.28      412.77     12.79 o 
  -3   3   9      320.45      304.30      9.16 o 
  -2   3   9      234.87      261.49      6.50 o 
  -1   3   9       69.92       73.32      4.31 o 
   0   3   9       56.74       64.16      3.34 o 
   1   3   9        0.27        0.63      1.92 o 
   2   3   9      713.65      679.38      7.13 o 
   3   3   9      154.91      151.60      3.85 o 
   4   3   9      843.33      809.21     10.09 o 
   5   3   9      246.81      227.14      5.71 o 
   6   3   9     3804.19     3741.20     33.85 o 
   7   3   9       19.93       15.77      3.07 o 
   8   3   9        0.10       -3.17      3.17 o 
   9   3   9      278.75      259.95     11.72 o 
  10   3   9      299.16      308.88     12.49 o 
  11   3   9        0.07        1.26      5.61 o 
  12   3   9       12.48       -8.66      8.66 o 
  -7   4   9       19.87       25.60      7.13 o 
  -6   4   9        3.76       -2.87      5.44 o 
  -5   4   9      445.79      446.09     15.40 o 
  -4   4   9     2418.65     2504.51     42.85 o 
  -3   4   9      859.09      870.89     15.92 o 
  -2   4   9      942.53      982.37     12.81 o 
  -1   4   9     2182.49     2221.93     22.46 o 
   0   4   9     5319.80     5196.91     45.72 o 
   1   4   9     3273.54     3331.83     27.28 o 
   2   4   9     1743.16     1786.28     15.88 o 
   3   4   9     1046.52     1028.37     11.62 o 
   4   4   9     1059.19     1094.66     12.12 o 
   5   4   9     1814.41     1834.91     18.13 o 
   6   4   9      707.65      678.63      8.27 o 
   7   4   9      193.30      191.94      6.23 o 
   8   4   9        4.73        5.09      4.31 o 
   9   4   9       58.67       53.33      6.10 o 
  10   4   9      270.31      264.34     11.33 o 
  11   4   9      384.50      436.23     14.53 o 
  12   4   9      237.29      238.76     16.95 o 
  -7   5   9      430.93      409.00     23.08 o 
  -6   5   9      310.52      265.45     18.75 o 
  -5   5   9      283.47      285.13     10.23 o 
  -4   5   9      191.08      196.72      8.29 o 
  -3   5   9      106.75      105.95     10.18 o 
  -2   5   9     1322.90     1369.70     16.15 o 
  -1   5   9      681.98      641.44     10.01 o 
   0   5   9      438.90      442.38      7.58 o 
   1   5   9       54.59       43.83      2.24 o 
   2   5   9     1224.07     1200.93     16.13 o 
   3   5   9     3834.53     3832.29     98.34 o 
   4   5   9      472.61      479.80      7.39 o 
   5   5   9       10.72        4.26      2.69 o 
   6   5   9     1288.22     1303.34     16.92 o 
   7   5   9     1300.74     1306.91     16.41 o 
   8   5   9     1678.32     1644.57     26.60 o 
   9   5   9      453.96      469.85     12.86 o 
  10   5   9      446.29      482.01     13.63 o 
  11   5   9      181.97      184.01     14.43 o 
  12   5   9       23.62       27.58      6.83 o 
  -6   6   9       16.07       25.25     10.46 o 
  -5   6   9       21.22       14.73      7.21 o 
  -4   6   9      124.26      116.10     11.00 o 
  -3   6   9      575.89      552.42     16.18 o 
  -2   6   9      659.62      645.92     14.04 o 
  -1   6   9      175.60      201.17      6.09 o 
   0   6   9     1101.63     1094.35     13.09 o 
   1   6   9     1054.24     1060.34     12.34 o 
   2   6   9     1344.46     1360.38     16.84 o 
   3   6   9     1403.63     1359.00     14.61 o 
   4   6   9       79.34       81.24      3.50 o 
   5   6   9      417.23      377.97      7.21 o 
   6   6   9        0.30       -2.62      2.62 o 
   7   6   9      599.45      583.82      9.57 o 
   8   6   9      286.65      289.53      7.38 o 
   9   6   9        0.31       -1.72      4.74 o 
  10   6   9       16.72       16.04      4.97 o 
  11   6   9      370.02      412.19     13.25 o 
  12   6   9      406.67      425.46     15.69 o 
  -5   7   9      397.47      406.95     15.67 o 
  -4   7   9      369.87      388.74     14.66 o 
  -3   7   9      448.83      423.96     29.94 o 
  -2   7   9      402.76      430.06     14.37 o 
  -1   7   9      327.46      350.42      8.71 o 
   0   7   9     2123.47     2175.82     25.18 o 
   1   7   9      480.75      484.86      9.23 o 
   2   7   9       42.75       35.88      3.43 o 
   3   7   9      392.56      400.54      6.78 o 
   4   7   9     3151.71     3131.99     32.01 o 
   5   7   9     1951.59     1929.00     21.21 o 
   6   7   9      587.58      567.55      8.94 o 
   7   7   9      852.80      869.23     16.16 o 
   8   7   9     1633.80     1644.48     21.45 o 
   9   7   9      452.74      454.59      8.95 o 
  10   7   9      522.65      526.25     24.75 o 
  11   7   9      763.07      788.25     17.83 o 
  12   7   9      259.14      278.67     11.86 o 
  -4   8   9      137.54      129.48     13.34 o 
  -3   8   9        3.79       -2.33      5.70 o 
  -2   8   9      140.20      144.08     10.82 o 
  -1   8   9       87.02       82.52      7.38 o 
   0   8   9       83.80       68.06      4.61 o 
   1   8   9       13.63       14.43      5.52 o 
   2   8   9      144.19      135.58      8.64 o 
   3   8   9       35.06       29.82      2.71 o 
   4   8   9      702.23      693.21     10.13 o 
   5   8   9      138.41      137.13      7.81 o 
   6   8   9      367.32      372.15      7.03 o 
   7   8   9      565.18      557.63      9.63 o 
   8   8   9       59.06       61.51      3.96 o 
   9   8   9       69.66       62.20      4.17 o 
  10   8   9       44.13       45.36      4.97 o 
  11   8   9       23.61       32.10      6.13 o 
  12   8   9        1.13       -4.42      5.22 o 
  -4   9   9      161.32      172.04     16.95 o 
  -3   9   9      163.78      162.83     14.07 o 
  -2   9   9      150.30      139.94      9.94 o 
  -1   9   9       49.37       36.30      6.62 o 
   0   9   9      257.97      238.59      9.03 o 
   1   9   9     1016.84     1043.11     15.00 o 
   2   9   9      764.27      762.26     17.13 o 
   3   9   9      225.19      222.95      6.42 o 
   4   9   9      659.20      642.63      8.65 o 
   5   9   9      897.51      892.05     11.79 o 
   6   9   9     1772.26     1682.10     18.82 o 
   7   9   9     1603.29     1608.84     18.23 o 
   8   9   9     1182.74     1157.57     14.44 o 
   9   9   9      791.37      801.84     11.71 o 
  10   9   9      406.46      433.68     10.53 o 
  11   9   9      682.44      707.62     14.26 o 
  12   9   9      260.06      272.07     18.94 o 
  -2  10   9       68.30       73.58     11.54 o 
  -1  10   9       35.88       24.53      6.38 o 
   0  10   9       15.24       13.20      4.30 o 
   1  10   9       49.00       49.49      4.30 o 
   2  10   9       26.19       28.88      4.27 o 
   3  10   9      857.24      824.16     12.20 o 
   4  10   9      975.48      961.79     13.47 o 
   5  10   9       96.75       90.01      4.16 o 
   6  10   9       82.69       79.73      3.72 o 
   7  10   9      589.06      570.67     13.01 o 
   8  10   9      600.41      597.89      9.07 o 
   9  10   9      209.78      230.79      9.58 o 
  10  10   9        5.39        1.26      3.01 o 
  11  10   9       30.92       22.85      7.20 o 
  -1  11   9        0.56        6.49      7.93 o 
   0  11   9        5.64       -0.72      7.21 o 
   1  11   9       15.41        9.09      4.24 o 
   2  11   9       68.68       62.61      4.84 o 
   3  11   9      547.70      553.03     13.07 o 
   4  11   9      203.53      201.94      6.11 o 
   5  11   9       80.03       83.45      6.14 o 
   6  11   9      343.22      309.02      6.14 o 
   7  11   9      386.26      372.75      7.75 o 
   8  11   9      496.85      469.52      9.03 o 
   9  11   9      465.85      442.18      9.11 o 
  10  11   9       16.81       12.08     10.28 o 
   0  12   9      270.68      284.57     17.67 o 
   1  12   9      256.40      240.90     11.22 o 
   2  12   9      151.77      150.88     10.10 o 
   3  12   9       79.24       76.30      4.97 o 
   4  12   9      479.89      477.24     15.45 o 
   5  12   9      769.65      757.19     27.41 o 
   6  12   9      408.70      387.48      8.22 o 
   7  12   9      185.14      154.61      7.06 o 
   8  12   9      331.48      309.44      9.92 o 
   9  12   9      405.95      406.12     12.98 o 
   3  13   9        0.56       -5.05      5.05 o 
   4  13   9        9.72        3.25      5.05 o 
   5  13   9       11.36       15.51      5.05 o 
   6  13   9       23.44       18.75      5.05 o 
  -3 -11  10       17.46       16.65      7.11 o 
  -2 -11  10        0.42       -1.96      4.81 o 
  -1 -11  10      145.74      133.67      8.45 o 
   0 -11  10       19.30       22.21      5.65 o 
  -5 -10  10       91.23       88.68     14.97 o 
  -4 -10  10      164.76      197.46     21.82 o 
  -3 -10  10      283.60      304.38     30.48 o 
  -2 -10  10        9.61       14.13      6.50 o 
  -1 -10  10        0.29       -2.52      4.60 o 
   0 -10  10      249.84      251.32     10.21 o 
   1 -10  10      296.00      287.82     10.88 o 
   2 -10  10        0.25       -4.68      4.68 o 
   3 -10  10        7.86        2.14      5.73 o 
  -6  -9  10      593.38      650.03     20.38 o 
  -5  -9  10      407.82      416.59     34.44 o 
  -4  -9  10      545.56      584.78     18.94 o 
  -3  -9  10     1079.59     1101.61     25.95 o 
  -2  -9  10      101.67       95.45      9.14 o 
  -1  -9  10       94.57       99.36      7.00 o 
   0  -9  10      179.27      172.49      8.69 o 
   1  -9  10       12.73        1.57      4.75 o 
   2  -9  10        0.26       -3.73      3.73 o 
   3  -9  10       78.35       61.78      6.37 o 
   4  -9  10        1.97       -1.49      5.03 o 
  -7  -8  10       66.86       57.16      8.63 o 
  -6  -8  10        5.18        8.14      9.20 o 
  -5  -8  10       78.45       69.62      9.02 o 
  -4  -8  10       60.18       41.60      7.54 o 
  -3  -8  10      311.59      291.33     11.67 o 
  -2  -8  10       32.53       35.61      5.29 o 
  -1  -8  10       32.92       31.24      5.24 o 
   0  -8  10       41.41       35.69      4.56 o 
   1  -8  10        3.20       -3.65      3.65 o 
   2  -8  10       23.29       18.52      4.38 o 
   3  -8  10        0.35       -3.87      3.87 o 
   4  -8  10        5.50        1.67      4.37 o 
   5  -8  10        9.01        0.24      5.22 o 
   6  -8  10       44.97       45.90      8.15 o 
  -8  -7  10      257.99      279.79     18.39 o 
  -7  -7  10      578.27      560.65     21.46 o 
  -6  -7  10     1063.21     1128.45     26.26 o 
  -5  -7  10      818.14      839.95     23.99 o 
  -4  -7  10      238.32      231.66      8.29 o 
  -3  -7  10     1137.71     1079.70     18.79 o 
  -2  -7  10      270.70      295.83     19.84 o 
  -1  -7  10      273.97      265.64     11.21 o 
   0  -7  10      428.29      418.67     15.40 o 
   1  -7  10      487.24      475.79     11.79 o 
   2  -7  10       21.40       15.30      4.80 o 
   3  -7  10        1.58       -4.15      4.15 o 
   4  -7  10      192.94      202.21     11.86 o 
   5  -7  10      484.80      523.97     13.20 o 
   6  -7  10        3.49       -4.21      4.97 o 
   7  -7  10       11.34        7.69      7.34 o 
  -8  -6  10      202.35      192.99     26.33 o 
  -7  -6  10      307.22      303.14     14.02 o 
  -6  -6  10       64.56       52.76      6.51 o 
  -5  -6  10        0.86        1.95      9.74 o 
  -4  -6  10      153.64      152.44     20.92 o 
  -3  -6  10      456.88      438.21     18.03 o 
  -2  -6  10      228.97      197.73     10.44 o 
  -1  -6  10        6.51        0.53      4.97 o 
   0  -6  10      237.94      240.72     10.84 o 
   1  -6  10      620.24      611.36     13.04 o 
   2  -6  10      199.52      181.74      7.97 o 
   3  -6  10       46.07       30.81      5.01 o 
   4  -6  10      311.38      303.27     10.06 o 
   5  -6  10      205.76      216.82     12.85 o 
   6  -6  10        0.06       -4.89      4.89 o 
   7  -6  10        0.32       -6.12      6.12 o 
   8  -6  10        0.88       -7.21      7.21 o 
  -8  -5  10      512.24      534.43     17.85 o 
  -7  -5  10      275.18      266.47     10.88 o 
  -6  -5  10      389.06      386.37     16.95 o 
  -5  -5  10     1006.73     1001.39     66.72 o 
  -4  -5  10      600.26      583.59     16.70 o 
  -3  -5  10     1508.61     1532.70     29.18 o 
  -2  -5  10      717.67      698.58     17.46 o 
  -1  -5  10       20.82       20.64      4.42 o 
   0  -5  10       18.67        6.29      4.15 o 
   1  -5  10      405.40      409.95     10.52 o 
   2  -5  10      141.61      174.76      7.63 o 
   3  -5  10        0.72       -2.31      3.93 o 
   4  -5  10       11.70        9.98      4.38 o 
   5  -5  10      394.36      406.37     11.44 o 
   6  -5  10      289.48      311.33     13.71 o 
   7  -5  10       15.25       10.28      6.38 o 
   8  -5  10       95.59       95.59     12.98 o 
  -8  -4  10      112.02      103.73      7.68 o 
  -7  -4  10      454.99      466.11     17.31 o 
  -6  -4  10     1408.49     1449.94     40.76 o 
  -5  -4  10       77.23       72.07     12.62 o 
  -4  -4  10       99.25       96.11     12.62 o 
  -3  -4  10      768.51      792.47     15.03 o 
  -2  -4  10      782.82      785.27     14.54 o 
  -1  -4  10      911.22      924.36     13.91 o 
   0  -4  10      936.09      882.59     11.91 o 
   1  -4  10      911.10      879.61     17.47 o 
   2  -4  10     1338.26     1353.80     20.57 o 
   3  -4  10      871.77      832.99     15.25 o 
   4  -4  10      537.58      552.77     12.34 o 
   5  -4  10      234.26      239.02      8.87 o 
   6  -4  10       74.44       68.20      7.64 o 
   7  -4  10       84.65       77.25      8.29 o 
   8  -4  10      154.15      166.16     10.84 o 
   9  -4  10       32.63       45.52      8.15 o 
  -8  -3  10      236.11      231.24     12.75 o 
  -7  -3  10      120.52      103.08      9.18 o 
  -6  -3  10      319.15      327.38     13.51 o 
  -5  -3  10      963.36      953.63     21.93 o 
  -4  -3  10        9.63        3.10      5.44 o 
  -3  -3  10       28.58       24.24      3.99 o 
  -2  -3  10      208.40      182.97      6.52 o 
  -1  -3  10      464.70      438.15     10.53 o 
   0  -3  10        0.30        4.38      2.83 o 
   1  -3  10      510.35      488.32      7.61 o 
   2  -3  10        6.80        8.74      2.60 o 
   3  -3  10      259.30      259.84      7.20 o 
   4  -3  10      181.11      181.88      7.69 o 
   5  -3  10        0.97        7.79      4.14 o 
   6  -3  10      261.74      276.23     13.71 o 
   7  -3  10       97.48       81.36      8.16 o 
   8  -3  10      119.23      103.70      9.03 o 
   9  -3  10       42.43       44.90      7.60 o 
  10  -3  10      100.85       85.66     12.62 o 
  -8  -2  10      279.22      271.58     13.64 o 
  -7  -2  10      195.59      208.36     21.46 o 
  -6  -2  10      882.42      881.41     21.67 o 
  -5  -2  10      899.27      921.99     21.54 o 
  -4  -2  10     1328.81     1314.38     26.14 o 
  -3  -2  10      352.02      344.28      8.14 o 
  -2  -2  10      362.43      364.19      8.31 o 
  -1  -2  10     1660.66     1696.77     20.63 o 
   0  -2  10     1672.71     1656.62     17.85 o 
   1  -2  10     1800.11     1854.04     19.34 o 
   2  -2  10     1752.38     1787.64     15.89 o 
   3  -2  10     1753.43     1688.04     16.35 o 
   4  -2  10     2509.52     2477.24     24.32 o 
   5  -2  10     2588.81     2639.31     33.73 o 
   6  -2  10      860.16      870.02     20.14 o 
   7  -2  10       39.57       30.95      6.21 o 
   8  -2  10       39.92       51.38     16.23 o 
   9  -2  10      250.70      258.20     19.66 o 
  10  -2  10       51.42       58.57      8.66 o 
  -8  -1  10       39.79       28.48      7.89 o 
  -7  -1  10       23.21        7.21      8.30 o 
  -6  -1  10       52.56       47.80      7.27 o 
  -5  -1  10       42.35       42.82      6.75 o 
  -4  -1  10      332.51      301.81     11.99 o 
  -3  -1  10      151.52      140.60      6.97 o 
  -2  -1  10      914.61      893.76     13.27 o 
  -1  -1  10     1116.46     1086.95     14.98 o 
   0  -1  10      103.44       78.61      4.02 o 
   1  -1  10     1007.52     1042.20     12.72 o 
   2  -1  10     2767.69     2652.31     22.99 o 
   3  -1  10      300.66      285.69      5.32 o 
   4  -1  10       65.12       71.80      3.44 o 
   5  -1  10      720.23      719.69     10.19 o 
   6  -1  10      273.11      267.28      9.09 o 
   7  -1  10        0.82       -1.23      4.97 o 
   8  -1  10        0.75       -0.81      5.41 o 
   9  -1  10       49.27       32.80      6.98 o 
  10  -1  10       48.70       44.37      9.56 o 
  11  -1  10        4.61       -9.74      9.74 o 
  -8   0  10      523.13      546.34     18.73 o 
  -7   0  10      219.48      217.28     12.23 o 
  -6   0  10       52.52       45.37     10.64 o 
  -5   0  10      370.44      337.73     14.25 o 
  -4   0  10      452.71      424.68     11.09 o 
  -3   0  10      543.71      560.92     12.48 o 
  -2   0  10      852.78      867.93     11.82 o 
  -1   0  10     1003.05      977.13     12.61 o 
   0   0  10      901.80      906.10     11.60 o 
   1   0  10     1842.25     1833.52     17.11 o 
   2   0  10     2813.05     2776.19     23.70 o 
   3   0  10     2016.09     1959.56     17.81 o 
   4   0  10      476.14      486.93      6.66 o 
   5   0  10      714.64      724.40      9.04 o 
   6   0  10     1196.05     1187.18     15.64 o 
   7   0  10      810.62      859.18     13.03 o 
   8   0  10       53.71       49.09      8.12 o 
   9   0  10        0.78       -5.31      9.56 o 
  10   0  10       22.36        7.21      9.02 o 
  11   0  10       27.67       25.61     10.82 o 
  -8   1  10      151.39      134.80     11.35 o 
  -7   1  10        3.52       -5.89      5.89 o 
  -6   1  10      110.05      105.13      9.31 o 
  -5   1  10      712.73      701.74     14.64 o 
  -4   1  10      381.59      365.05     10.40 o 
  -3   1  10        4.29        3.14      3.70 o 
  -2   1  10      559.72      548.30      9.04 o 
  -1   1  10     3151.95     3134.29     30.02 o 
   0   1  10      662.70      623.27      8.44 o 
   1   1  10     1389.90     1381.69     14.07 o 
   2   1  10     3077.58     3079.67     24.11 o 
   3   1  10     2538.86     2537.41     21.72 o 
   4   1  10     1578.24     1514.29     14.39 o 
   5   1  10     1646.04     1605.37     15.49 o 
   6   1  10       65.12       69.14      4.97 o 
   7   1  10      255.79      283.42      8.84 o 
   8   1  10       78.61       85.50      5.96 o 
   9   1  10       75.30       63.75     12.44 o 
  10   1  10       18.78       38.23     10.10 o 
  11   1  10        9.24       -8.66      8.66 o 
  -7   2  10      228.10      227.04     15.51 o 
  -6   2  10       10.13       -5.80      5.80 o 
  -5   2  10        1.19        4.10      4.24 o 
  -4   2  10      204.85      197.27      8.58 o 
  -3   2  10       56.60       56.28      5.18 o 
  -2   2  10      502.71      505.83      8.63 o 
  -1   2  10      698.38      688.69     10.34 o 
   0   2  10      678.20      718.03      9.16 o 
   1   2  10      115.11       97.73      3.73 o 
   2   2  10      142.43      125.67      3.80 o 
   3   2  10     2290.47     2261.39     18.36 o 
   4   2  10     1406.75     1331.95     12.09 o 
   5   2  10      410.48      388.03      7.04 o 
   6   2  10       18.33       16.49      3.19 o 
   7   2  10      360.39      359.69      9.47 o 
   8   2  10      215.70      204.64     11.60 o 
   9   2  10       12.58        2.97      5.34 o 
  10   2  10       52.36       53.02     10.46 o 
  11   2  10        9.82       -2.52      8.30 o 
  12   2  10        9.44        0.36     10.10 o 
  -7   3  10      260.74      241.68     13.23 o 
  -6   3  10       56.60       54.61      8.11 o 
  -5   3  10      143.08      126.18      7.58 o 
  -4   3  10      599.78      574.74     13.17 o 
  -3   3  10      357.58      368.76     10.40 o 
  -2   3  10       34.93       24.13      4.33 o 
  -1   3  10     1325.75     1375.28     18.05 o 
   0   3  10     2404.52     2511.40     25.07 o 
   1   3  10     2343.88     2325.68     18.84 o 
   2   3  10     1290.04     1279.03     12.83 o 
   3   3  10     1634.88     1619.11     15.25 o 
   4   3  10     2204.33     2168.02     21.55 o 
   5   3  10     1658.73     1673.54     17.66 o 
   6   3  10      760.58      763.35     10.19 o 
   7   3  10     2719.53     2701.26     31.08 o 
   8   3  10      110.80      109.48      7.34 o 
   9   3  10      100.60       88.94      7.49 o 
  10   3  10      453.81      488.48     15.04 o 
  11   3  10      246.23      265.09     17.31 o 
  12   3  10        7.62        4.69      9.38 o 
  -6   4  10      223.93      182.43     11.55 o 
  -5   4  10      362.90      348.28     12.10 o 
  -4   4  10       68.78       72.56      6.04 o 
  -3   4  10       24.64       29.55      4.63 o 
  -2   4  10      558.69      531.29     12.75 o 
  -1   4  10       55.02       40.41      4.42 o 
   0   4  10       20.70       18.91      3.37 o 
   1   4  10      271.42      262.35      5.30 o 
   2   4  10       20.28       18.17      2.34 o 
   3   4  10      113.02       90.17      4.11 o 
   4   4  10       50.03       52.69      3.23 o 
   5   4  10      568.69      541.05      8.14 o 
   6   4  10       17.61       16.21      3.07 o 
   7   4  10      147.56      170.47      8.43 o 
   8   4  10       23.15       11.96      4.83 o 
   9   4  10        2.51       -2.81      4.83 o 
  10   4  10      227.35      277.70     11.86 o 
  11   4  10      329.90      342.26     13.13 o 
  12   4  10       80.72       76.46     12.26 o 
  -6   5  10        1.49       -2.89     10.10 o 
  -5   5  10       44.25       37.51     11.54 o 
  -4   5  10      261.98      246.87     11.98 o 
  -3   5  10      423.45      457.62     12.48 o 
  -2   5  10      192.39      174.57      7.86 o 
  -1   5  10      738.58      705.59     10.65 o 
   0   5  10      807.02      813.91     11.19 o 
   1   5  10     1566.49     1527.56     15.96 o 
   2   5  10     1806.69     1810.59     18.56 o 
   3   5  10     2980.10     2961.02     27.57 o 
   4   5  10     3368.38     3402.07     35.18 o 
   5   5  10      787.23      791.41     11.70 o 
   6   5  10       11.96       11.44      3.54 o 
   7   5  10     1479.36     1441.82     18.13 o 
   8   5  10      748.45      782.77     12.53 o 
   9   5  10       44.09       39.01      5.85 o 
  10   5  10       36.76       32.62      6.10 o 
  11   5  10      581.46      659.89     17.43 o 
  12   5  10      184.79      233.90     15.33 o 
  -5   6  10      239.42      221.45     17.67 o 
  -4   6  10      607.71      626.95     23.98 o 
  -3   6  10      220.97      201.72     11.21 o 
  -2   6  10      449.78      440.31     15.69 o 
  -1   6  10     1232.13     1220.96     25.44 o 
   0   6  10     1160.68     1143.88     16.09 o 
   1   6  10       10.69        5.10      3.15 o 
   2   6  10       27.72       29.20      3.57 o 
   3   6  10      353.62      343.43      7.66 o 
   4   6  10      435.76      410.89      8.04 o 
   5   6  10       10.83       13.44      3.01 o 
   6   6  10      207.77      199.59      6.01 o 
   7   6  10      504.72      515.44      8.51 o 
   8   6  10      598.00      638.94     11.09 o 
   9   6  10      579.29      594.25     12.84 o 
  10   6  10      320.79      316.89     11.59 o 
  11   6  10      252.26      264.08     11.60 o 
  12   6  10      212.66      244.32     12.21 o 
  -5   7  10        7.91       17.67     11.18 o 
  -4   7  10       56.47       52.85      8.15 o 
  -3   7  10        7.30        7.00      5.80 o 
  -2   7  10      121.16      103.76     14.25 o 
  -1   7  10      209.00      203.03     10.78 o 
   0   7  10      182.17      193.33      7.07 o 
   1   7  10      697.25      698.61     11.88 o 
   2   7  10      125.63      128.76      5.32 o 
   3   7  10        1.58       -2.60      2.60 o 
   4   7  10      517.83      522.54      9.15 o 
   5   7  10     1495.86     1462.90     21.34 o 
   6   7  10        5.72        4.00      2.91 o 
   7   7  10       11.36        5.66      2.80 o 
   8   7  10      434.59      447.32      8.94 o 
   9   7  10      143.12      138.89      8.38 o 
  10   7  10        8.32       -1.40     10.45 o 
  11   7  10       19.82       18.77      5.85 o 
  12   7  10       79.92       92.68      8.26 o 
  -4   8  10     1338.73     1380.07     30.85 o 
  -3   8  10      482.85      474.96     16.95 o 
  -2   8  10      302.50      273.21     12.83 o 
  -1   8  10      374.13      359.60     22.90 o 
   0   8  10      937.57      939.32     20.26 o 
   1   8  10      695.32      709.44     12.04 o 
   2   8  10       37.72       36.31      3.73 o 
   3   8  10      122.67      121.08      4.68 o 
   4   8  10      469.74      473.68      8.59 o 
   5   8  10       34.43       41.22      3.55 o 
   6   8  10      411.64      386.92      9.08 o 
   7   8  10      508.87      491.99      8.79 o 
   8   8  10      403.32      423.30      8.46 o 
   9   8  10      642.90      672.62     11.26 o 
  10   8  10      709.85      741.65     26.29 o 
  11   8  10     1117.56     1180.59     22.80 o 
  -3   9  10      326.99      313.06     19.84 o 
  -2   9  10      256.69      247.80     13.12 o 
  -1   9  10       90.27       75.28     11.18 o 
   0   9  10       23.30       15.88      6.10 o 
   1   9  10        4.62        8.11      4.00 o 
   2   9  10      122.23      122.77      7.86 o 
   3   9  10       49.69       48.53      3.96 o 
   4   9  10        1.10       -2.66      2.66 o 
   5   9  10       36.80       30.08      3.22 o 
   6   9  10        1.85       -1.12      2.74 o 
   7   9  10       50.34       53.37      3.77 o 
   8   9  10      145.88      151.95      5.65 o 
   9   9  10        8.39        2.49      3.31 o 
  10   9  10       51.55       51.91      6.72 o 
  11   9  10       47.60       51.32      9.67 o 
  -2  10  10      620.41      664.36     27.77 o 
  -1  10  10       26.05       19.48      9.38 o 
   0  10  10      133.53      105.17      9.34 o 
   1  10  10      432.64      408.97     16.74 o 
   2  10  10       41.58       49.05      4.32 o 
   3  10  10       89.06       85.81      4.71 o 
   4  10  10      137.41      128.74      9.89 o 
   5  10  10      111.72      105.30      5.99 o 
   6  10  10      150.51      139.65      4.95 o 
   7  10  10      346.21      329.70      7.09 o 
   8  10  10      744.82      731.08     10.88 o 
   9  10  10      499.78      490.08     10.18 o 
  10  10  10      130.89      125.45      9.30 o 
  11  10  10      318.30      327.67     27.05 o 
   0  11  10       67.53       68.89     11.18 o 
   1  11  10      108.34      107.48     11.90 o 
   2  11  10       65.87       60.45     15.51 o 
   3  11  10       72.97       77.35      5.26 o 
   4  11  10      125.44      125.57      5.40 o 
   5  11  10      136.16      138.33      7.01 o 
   6  11  10       18.31        8.27      4.69 o 
   7  11  10       36.37       32.70      3.80 o 
   8  11  10      184.07      170.52      6.18 o 
   9  11  10      236.31      237.68     11.18 o 
  10  11  10       61.46       71.41      7.57 o 
   2  12  10       75.25       72.11      6.83 o 
   3  12  10       65.63       58.67      6.06 o 
   4  12  10        0.86       -3.11      3.29 o 
   5  12  10       18.19       14.76      4.06 o 
   7  12  10       11.09       14.43      4.69 o 
   8  12  10       47.15       34.99      5.41 o 
  -3 -10  11      523.55      502.28     18.23 o 
  -2 -10  11      272.44      282.36     14.84 o 
  -1 -10  11       78.46       91.06      7.51 o 
   0 -10  11       32.44       40.81      6.25 o 
   1 -10  11       52.07       61.38      7.96 o 
  -5  -9  11        0.20       -6.15      6.15 o 
  -4  -9  11       20.89       18.46      7.37 o 
  -3  -9  11      463.52      491.88     36.43 o 
  -2  -9  11      287.70      327.47     14.89 o 
  -1  -9  11        0.51        6.70      5.01 o 
   0  -9  11       25.76       30.55      5.86 o 
   1  -9  11      235.96      253.27     11.92 o 
   2  -9  11      122.72      118.99      7.95 o 
   3  -9  11       11.25        8.65      5.31 o 
  -6  -8  11      472.03      471.22     17.66 o 
  -5  -8  11      334.80      343.36     15.61 o 
  -4  -8  11      259.46      321.34     15.13 o 
  -3  -8  11      785.03      766.42     21.49 o 
  -2  -8  11      166.14      178.76     10.49 o 
  -1  -8  11      355.65      362.83     13.89 o 
   0  -8  11      507.64      516.45     12.35 o 
   1  -8  11      327.09      342.17     16.03 o 
   2  -8  11        1.53       -4.18      4.18 o 
   3  -8  11       20.72       29.37      4.98 o 
   4  -8  11      391.07      434.21     12.82 o 
   5  -8  11      123.29      100.15      6.84 o 
  -6  -7  11        8.48        0.84     16.41 o 
  -5  -7  11       51.42       49.77      8.52 o 
  -4  -7  11       16.80       12.06      5.17 o 
  -3  -7  11       62.78       51.85      6.03 o 
  -2  -7  11      333.13      340.84     19.12 o 
  -1  -7  11      547.36      574.87     30.12 o 
   0  -7  11        7.95       10.63      4.66 o 
   1  -7  11       29.67       24.45      5.24 o 
   2  -7  11      127.12      105.68      7.07 o 
   3  -7  11        4.30       -0.85      4.42 o 
   4  -7  11        2.86       -3.61      4.11 o 
   5  -7  11       66.70       66.28      5.93 o 
   6  -7  11       26.72       15.24      5.86 o 
  -7  -6  11      320.33      345.00     15.39 o 
  -6  -6  11      258.02      241.30     10.51 o 
  -5  -6  11      430.28      451.80     15.55 o 
  -4  -6  11      843.90      880.26     21.40 o 
  -3  -6  11     1747.73     1722.83     32.50 o 
  -2  -6  11      885.05      877.83     16.92 o 
  -1  -6  11      687.70      684.74     14.92 o 
   0  -6  11      865.36      841.29     20.38 o 
   1  -6  11     1461.81     1451.64     22.87 o 
   2  -6  11      196.63      224.66      9.02 o 
   3  -6  11       17.96        6.73      5.13 o 
   4  -6  11       45.73       31.08      5.45 o 
   5  -6  11      306.54      342.18     11.15 o 
   6  -6  11      226.00      238.96     20.56 o 
   7  -6  11        0.39       -5.99      6.50 o 
  -7  -5  11      261.24      256.11     12.16 o 
  -6  -5  11      435.70      445.74     15.67 o 
  -5  -5  11       10.93       11.41      6.21 o 
  -4  -5  11        1.96       -1.00      5.73 o 
  -3  -5  11      322.57      307.17     31.74 o 
  -2  -5  11       78.90       85.15     18.03 o 
  -1  -5  11        6.25        5.02      6.38 o 
   0  -5  11        6.71        5.29      4.42 o 
   1  -5  11      142.69      159.36      7.70 o 
   2  -5  11       65.74       77.89     10.46 o 
   3  -5  11      419.17      399.88     21.82 o 
   4  -5  11      442.80      431.48     16.26 o 
   5  -5  11      252.78      253.36      9.63 o 
   6  -5  11       19.13       22.36      6.89 o 
   7  -5  11       80.04       80.65      9.03 o 
   8  -5  11      360.55      393.00     40.40 o 
  -7  -4  11       46.77       46.82      7.91 o 
  -6  -4  11      244.97      240.84     13.16 o 
  -5  -4  11      971.40      971.76     27.23 o 
  -4  -4  11      413.70      405.60     14.41 o 
  -3  -4  11      861.53      835.07     20.14 o 
  -2  -4  11     1447.95     1463.16     28.43 o 
  -1  -4  11      621.57      606.36     16.45 o 
   0  -4  11      136.91      115.80      6.80 o 
   1  -4  11      370.37      369.84      8.91 o 
   2  -4  11      920.19      936.13     24.52 o 
   3  -4  11      426.42      427.26     11.09 o 
   4  -4  11      104.74      100.26      6.56 o 
   5  -4  11        7.01        6.82      4.45 o 
   6  -4  11      232.45      235.43     11.72 o 
   7  -4  11      153.32      157.23     10.58 o 
   8  -4  11       36.35       37.76      7.60 o 
   9  -4  11       18.06       13.40      7.54 o 
  -7  -3  11      260.13      254.15     13.00 o 
  -6  -3  11      569.49      546.76     18.21 o 
  -5  -3  11     1075.34     1058.36     24.35 o 
  -4  -3  11      490.01      480.36     15.33 o 
  -3  -3  11      154.49      151.49      9.82 o 
  -2  -3  11      660.79      667.77     17.72 o 
  -1  -3  11      265.18      249.91     10.84 o 
   0  -3  11      199.02      183.71      9.68 o 
   1  -3  11      562.72      544.58     10.49 o 
   2  -3  11      131.03      131.68      8.90 o 
   3  -3  11      201.89      216.66      8.23 o 
   4  -3  11      572.40      603.44     13.01 o 
   5  -3  11     1543.29     1546.33     23.48 o 
   6  -3  11     1063.13     1082.90     36.97 o 
   7  -3  11       82.74       92.86      8.67 o 
   8  -3  11      321.64      313.28     13.63 o 
   9  -3  11      569.41      640.59     19.73 o 
  -7  -2  11       23.58       14.16      7.57 o 
  -6  -2  11       34.38       21.29      7.01 o 
  -5  -2  11       73.59       69.72      8.16 o 
  -4  -2  11       17.67       25.96      6.24 o 
  -3  -2  11       28.73       20.00      7.39 o 
  -2  -2  11      593.66      644.20     16.96 o 
  -1  -2  11     1106.16     1127.12     23.21 o 
   0  -2  11      426.90      409.13     10.74 o 
   1  -2  11        5.81        3.96      3.26 o 
   2  -2  11        1.39       -2.99      3.59 o 
   3  -2  11      143.97      163.08      8.75 o 
   4  -2  11      285.64      271.75      9.07 o 
   5  -2  11       47.12       48.45      8.36 o 
   6  -2  11       81.78       92.33      8.66 o 
   7  -2  11        3.40       10.50      6.13 o 
   8  -2  11        1.67        1.24      5.96 o 
   9  -2  11        5.76        6.32      6.67 o 
  10  -2  11       85.36       98.10     14.43 o 
  -7  -1  11      338.65      326.31     14.66 o 
  -6  -1  11      135.94      127.81     10.28 o 
  -5  -1  11      932.16      960.82     22.82 o 
  -4  -1  11      591.65      598.50     16.96 o 
  -3  -1  11      117.42      128.99      8.92 o 
  -2  -1  11      293.41      301.85     11.60 o 
  -1  -1  11      321.61      311.62     11.90 o 
   0  -1  11      663.12      688.10     11.47 o 
   1  -1  11      503.74      516.61      8.76 o 
   2  -1  11     1319.73     1289.73     14.60 o 
   3  -1  11     1991.50     1939.07     17.14 o 
   4  -1  11      415.55      404.95      8.76 o 
   5  -1  11      808.33      837.65     19.60 o 
   6  -1  11     2938.40     2903.01     46.53 o 
   7  -1  11      664.36      669.44     23.98 o 
   8  -1  11      238.57      238.36     15.87 o 
   9  -1  11      320.94      346.59     13.88 o 
  10  -1  11      342.76      340.11     21.28 o 
  -7   0  11      247.28      242.68     13.64 o 
  -6   0  11      230.08      240.55     13.39 o 
  -5   0  11        2.98       11.66      6.06 o 
  -4   0  11       73.54       66.72      8.84 o 
  -3   0  11        7.23        5.91      4.93 o 
  -2   0  11       78.97       79.64      7.38 o 
  -1   0  11      119.28      107.36      7.64 o 
   0   0  11      176.23      176.45      5.63 o 
   1   0  11      109.58       95.70      4.34 o 
   2   0  11      213.55      234.27      5.42 o 
   3   0  11      502.80      500.15      7.90 o 
   4   0  11       85.04       80.61      3.43 o 
   5   0  11      567.26      560.38      8.83 o 
   6   0  11        7.56       21.00      4.66 o 
   7   0  11       50.24       55.08      8.12 o 
   8   0  11      220.36      226.86     10.78 o 
   9   0  11       92.94       77.18     11.90 o 
  10   0  11       18.03       17.31     10.10 o 
  11   0  11       48.23       41.48     11.90 o 
  -7   1  11      388.61      374.90     16.06 o 
  -6   1  11      100.59       84.73      9.17 o 
  -5   1  11       57.79       57.07      8.26 o 
  -4   1  11      445.67      459.95     12.12 o 
  -3   1  11      923.32      917.66     16.99 o 
  -2   1  11      104.67      101.68      6.71 o 
  -1   1  11      217.51      209.15      7.65 o 
   0   1  11      937.62      890.03     10.89 o 
   1   1  11       93.41       85.47      3.83 o 
   2   1  11      161.93      172.35      6.34 o 
   3   1  11     2039.01     2050.86     23.41 o 
   4   1  11     1864.85     1824.98     17.00 o 
   5   1  11      183.45      178.24      5.75 o 
   6   1  11     1363.20     1408.95     21.01 o 
   7   1  11     1799.08     1865.27     26.19 o 
   8   1  11     1070.99     1068.00     41.12 o 
  10   1  11      142.52      132.73     14.07 o 
  11   1  11      133.91      140.66     15.87 o 
  -7   2  11      213.17      192.50     19.84 o 
  -6   2  11      336.58      331.18     14.65 o 
  -5   2  11     1602.47     1673.63     33.03 o 
  -4   2  11      393.84      403.58     11.64 o 
  -3   2  11        0.95       -3.96      3.96 o 
  -2   2  11       21.17       26.42      4.54 o 
  -1   2  11     1396.42     1366.11     21.40 o 
   0   2  11      555.41      572.50      9.64 o 
   1   2  11      493.32      482.84      6.76 o 
   2   2  11      526.78      487.50      6.70 o 
   3   2  11      678.68      678.15      9.00 o 
   4   2  11      640.89      687.68      9.03 o 
   5   2  11     1211.18     1217.14     14.40 o 
   6   2  11      197.70      211.48      6.70 o 
   7   2  11      492.93      516.47     11.36 o 
   8   2  11      197.84      218.63     10.70 o 
   9   2  11      271.80      274.50     11.98 o 
  10   2  11      288.37      298.64     18.39 o 
  11   2  11      131.75      144.63     15.15 o 
  -6   3  11      189.84      169.62     11.59 o 
  -5   3  11        1.71       -5.96      5.96 o 
  -4   3  11       30.40       25.88      5.85 o 
  -3   3  11       57.31       45.80      5.43 o 
  -2   3  11      178.17      155.60      7.72 o 
  -1   3  11       55.34       53.54      5.82 o 
   0   3  11       48.16       40.45      4.02 o 
   1   3  11      148.46      132.83      4.45 o 
   2   3  11       23.97       16.55      2.59 o 
   3   3  11      139.77      130.02      4.40 o 
   4   3  11     1403.76     1442.51     14.34 o 
   5   3  11      597.29      580.37      9.20 o 
   6   3  11      792.58      766.24     11.09 o 
   7   3  11      123.63      130.34      8.84 o 
   8   3  11      440.04      453.46     13.88 o 
   9   3  11      460.28      438.56     19.66 o 
  10   3  11       88.37      100.57     17.13 o 
  11   3  11        1.16        7.57      9.74 o 
  -6   4  11       15.40       16.59     11.18 o 
  -5   4  11      267.65      245.62     18.75 o 
  -4   4  11     1206.53     1186.54     21.14 o 
  -3   4  11      935.71      972.29     19.66 o 
  -2   4  11       26.97       18.37      5.19 o 
  -1   4  11      389.90      379.34     10.49 o 
   0   4  11      930.33      916.27     16.06 o 
   1   4  11      747.44      744.88      9.32 o 
   2   4  11      430.86      402.31      6.44 o 
   3   4  11     1676.13     1679.45     18.01 o 
   4   4  11     1158.49     1167.69     13.74 o 
   5   4  11     1452.43     1417.85     24.24 o 
   6   4  11     1110.48     1142.94     14.17 o 
   7   4  11     1319.30     1356.68     20.03 o 
   8   4  11      353.93      391.39     12.49 o 
   9   4  11       24.31       24.33      5.96 o 
  10   4  11      130.90      117.15      8.80 o 
  11   4  11      536.94      581.80     17.32 o 
  -5   5  11      117.29      116.50     14.43 o 
  -4   5  11       54.03       47.46      7.44 o 
  -3   5  11      127.14      125.60     12.08 o 
  -2   5  11      228.20      224.13     11.47 o 
  -1   5  11     1169.66     1118.52     24.31 o 
   0   5  11      993.22      976.26     21.86 o 
   1   5  11       18.78       11.68      4.21 o 
   2   5  11       19.32       19.31      3.53 o 
   3   5  11      267.28      284.89      7.39 o 
   4   5  11      101.05       92.03      4.78 o 
   5   5  11      276.89      265.93      7.31 o 
   6   5  11      621.69      601.67     10.58 o 
   7   5  11       15.40       13.81      3.27 o 
   8   5  11       54.46       43.06      7.09 o 
   9   5  11       75.99       57.56      6.62 o 
  10   5  11       48.86       40.52      6.62 o 
  11   5  11       26.78       18.28      6.62 o 
  -4   6  11       12.15        7.10      6.73 o 
  -3   6  11      372.24      344.60     14.15 o 
  -2   6  11       84.96       87.49      8.42 o 
  -1   6  11      158.43      136.38     10.10 o 
   0   6  11       70.60       70.43      7.52 o 
   1   6  11      410.99      408.42     10.69 o 
   2   6  11      737.07      712.89     11.79 o 
   3   6  11     1056.19     1043.02     14.70 o 
   4   6  11      469.59      459.41      9.11 o 
   5   6  11      744.91      737.60     11.69 o 
   6   6  11      106.01      116.95      5.43 o 
   7   6  11      449.79      449.03      8.58 o 
   8   6  11     1094.23     1075.74     15.39 o 
   9   6  11      230.04      230.82     19.81 o 
  10   6  11       34.05       19.03      7.93 o 
  11   6  11       60.63       59.40      7.27 o 
  -4   7  11     1121.38     1113.94     27.28 o 
  -3   7  11      404.67      437.29     16.18 o 
  -2   7  11      276.38      263.14     24.35 o 
  -1   7  11      881.86      799.28     20.69 o 
   0   7  11     1681.09     1707.04     32.75 o 
   1   7  11     1040.05     1079.39     18.57 o 
   2   7  11      131.31      123.88      9.05 o 
   3   7  11      275.76      260.02      7.77 o 
   4   7  11      500.68      506.17      9.47 o 
   5   7  11       87.38       90.02      4.89 o 
   6   7  11       16.70       18.43      3.29 o 
   7   7  11        3.27       -0.78      2.81 o 
   8   7  11        9.99       12.93      6.66 o 
   9   7  11       23.41       14.45      5.52 o 
  10   7  11       24.37       16.95      8.66 o 
  11   7  11      238.24      273.41     11.73 o 
  -3   8  11       10.07       14.48      7.52 o 
  -2   8  11        1.21       -8.48      8.48 o 
  -1   8  11        0.36        0.90      6.12 o 
   0   8  11        6.42        6.51      6.10 o 
   1   8  11       27.13       28.17      4.88 o 
   2   8  11       26.62       21.50      3.71 o 
   3   8  11        0.51        0.02      3.08 o 
   4   8  11      587.36      572.85     10.20 o 
   5   8  11     1369.65     1288.58     16.67 o 
   6   8  11      130.95      135.25      7.18 o 
   7   8  11       18.18       17.46      3.42 o 
   8   8  11      125.92      124.63      5.69 o 
   9   8  11      139.88      126.30      8.49 o 
  10   8  11      156.09      126.91      7.28 o 
  11   8  11        2.17        0.03      5.44 o 
  -2   9  11      871.35      965.52     33.54 o 
  -1   9  11      283.06      290.34     18.75 o 
   0   9  11      606.83      593.46     18.33 o 
   1   9  11     1419.38     1359.62     28.45 o 
   2   9  11     1163.55     1184.32     20.37 o 
   3   9  11      279.50      282.04      9.12 o 
   4   9  11       93.69       87.22      7.63 o 
   5   9  11      533.57      519.28     13.41 o 
   6   9  11      103.12      106.77      5.01 o 
   7   9  11       25.33       18.84      4.58 o 
   8   9  11      440.57      432.89      9.53 o 
   9   9  11      155.13      149.09      7.44 o 
  10   9  11       66.34       74.04     11.28 o 
   0  10  11      123.83      149.32     14.43 o 
   1  10  11        0.21       -4.33      7.93 o 
   2  10  11       38.80       30.90      6.67 o 
   3  10  11      169.63      155.06      8.05 o 
   4  10  11      393.36      380.59     10.17 o 
   5  10  11        4.25        8.09      3.10 o 
   6  10  11       93.35       89.39      4.45 o 
   7  10  11       12.26       15.04      3.35 o 
   8  10  11       17.62       17.48      3.45 o 
   9  10  11        7.01        5.31      3.55 o 
  10  10  11        2.79        2.54      4.57 o 
   1  11  11       71.08       82.95     11.90 o 
   2  11  11      418.78      448.68     20.20 o 
   3  11  11      600.28      605.27     15.43 o 
   4  11  11      349.21      352.61     14.43 o 
   5  11  11      183.38      183.63      8.40 o 
   6  11  11       37.77       47.34      4.07 o 
   7  11  11       10.43       11.97      4.87 o 
   8  11  11       47.72       31.38      6.13 o 
   9  11  11       99.99       88.73      7.93 o 
   4  12  11      225.80      216.68     10.19 o 
  -2  -9  12      113.79      126.90     17.31 o 
  -1  -9  12       72.50       65.11      7.12 o 
   0  -9  12      132.47      113.97      8.23 o 
   1  -9  12      182.80      195.50     10.25 o 
  -4  -8  12        4.71       -4.96      6.32 o 
  -3  -8  12        0.21       -6.41      6.41 o 
  -2  -8  12      499.16      525.02     42.74 o 
  -1  -8  12      200.21      190.73      8.39 o 
   0  -8  12       21.52       18.46      4.84 o 
   1  -8  12      106.34      116.36      7.01 o 
   2  -8  12      562.85      583.35     14.73 o 
   3  -8  12      180.06      182.65      8.48 o 
  -5  -7  12       84.03       83.39     21.82 o 
  -4  -7  12       23.24       12.49      5.27 o 
  -3  -7  12      322.87      374.66     23.44 o 
  -2  -7  12      368.76      361.82     14.14 o 
  -1  -7  12      135.25      118.24      9.69 o 
   0  -7  12      711.76      756.90     16.28 o 
   1  -7  12     1033.75     1094.85     20.09 o 
   2  -7  12      168.03      167.55      8.96 o 
   3  -7  12       34.22       39.40      5.90 o 
   4  -7  12      358.90      377.79     15.51 o 
   5  -7  12      298.51      322.62     10.53 o 
  -6  -6  12        4.76       -5.93      9.74 o 
  -5  -6  12       21.38       11.33      6.36 o 
  -4  -6  12       25.34       27.49      7.24 o 
  -3  -6  12      278.33      253.82     12.75 o 
  -2  -6  12      105.37      111.54      7.63 o 
  -1  -6  12      205.88      220.58      9.78 o 
   0  -6  12       46.73       53.06      6.01 o 
   1  -6  12        0.40       10.67      4.99 o 
   2  -6  12      158.01      171.12      8.73 o 
   3  -6  12       64.97       76.66      6.52 o 
   4  -6  12       30.97       28.48      5.53 o 
   5  -6  12       10.63       11.04      5.55 o 
   6  -6  12        1.32        2.55      6.73 o 
  -6  -5  12       55.00       32.91      7.64 o 
  -5  -5  12      248.95      249.47     18.39 o 
  -4  -5  12      140.42      161.58     10.84 o 
  -3  -5  12      446.22      485.70     16.16 o 
  -2  -5  12      829.78      840.81     40.58 o 
  -1  -5  12      532.91      535.72     26.21 o 
   0  -5  12      265.74      277.25     11.11 o 
   1  -5  12      470.00      460.75     16.03 o 
   2  -5  12     1747.80     1797.73     52.08 o 
   3  -5  12      529.35      549.37     13.30 o 
   4  -5  12       11.03        4.79      4.75 o 
   5  -5  12      130.24      139.24      8.02 o 
   6  -5  12      346.49      358.53     18.03 o 
   7  -5  12      183.57      186.76     12.35 o 
  -6  -4  12      321.49      327.12     14.66 o 
  -5  -4  12       98.69       87.83      8.93 o 
  -4  -4  12       33.70       23.32      7.75 o 
  -3  -4  12      244.11      224.28     12.21 o 
  -2  -4  12      388.63      384.82     14.15 o 
  -1  -4  12       75.09       79.77      8.03 o 
   0  -4  12        1.36       -1.85      4.58 o 
   1  -4  12        0.26       -3.61      3.61 o 
   2  -4  12        5.26       12.92      4.57 o 
   3  -4  12        0.16        3.25      4.59 o 
   4  -4  12       14.46       14.03      4.66 o 
   5  -4  12       39.10       52.88      5.87 o 
   6  -4  12        0.78        3.01      6.10 o 
   7  -4  12        5.15        0.42      6.49 o 
   8  -4  12      230.06      252.82     13.88 o 
  -6  -3  12       21.46       17.31     11.18 o 
  -5  -3  12      107.17       96.73      9.18 o 
  -4  -3  12       50.51       46.70      7.52 o 
  -3  -3  12       19.56       21.01      6.36 o 
  -2  -3  12      209.16      207.10     11.54 o 
  -1  -3  12     1169.76     1195.13     36.97 o 
   0  -3  12      536.99      533.48     27.23 o 
   1  -3  12       52.41       34.66      4.43 o 
   2  -3  12      819.84      811.83     13.59 o 
   3  -3  12      993.03      995.10     17.65 o 
   4  -3  12      348.59      342.76     10.45 o 
   5  -3  12       84.65       84.39      6.56 o 
   6  -3  12      199.78      188.48     11.07 o 
   7  -3  12      372.50      376.38     14.79 o 
   8  -3  12       23.18       23.44      7.86 o 
   9  -3  12       52.36       68.17     12.26 o 
  -6  -2  12      543.84      536.10     18.36 o 
  -5  -2  12     1852.10     1880.92     39.31 o 
  -4  -2  12      593.33      604.65     17.98 o 
  -3  -2  12      211.84      219.52     14.43 o 
  -2  -2  12      383.42      381.99     13.88 o 
  -1  -2  12      195.04      197.38     15.87 o 
   0  -2  12      255.24      259.98     11.59 o 
   1  -2  12      113.29      116.86      6.56 o 
   2  -2  12      158.79      169.55      6.72 o 
   3  -2  12        2.30       -2.02      3.80 o 
   4  -2  12       52.69       52.70      5.45 o 
   5  -2  12      614.75      648.50     13.97 o 
   6  -2  12     1251.75     1287.49     63.48 o 
   7  -2  12      130.25      127.81      9.92 o 
   8  -2  12       81.23       85.62      9.02 o 
   9  -2  12      432.46      477.73     40.58 o 
  -6  -1  12      129.41      112.58     10.33 o 
  -5  -1  12       32.67       22.76      7.24 o 
  -4  -1  12       45.72       49.23      7.60 o 
  -3  -1  12        5.26       -1.61      5.54 o 
  -2  -1  12        9.54        5.60      5.44 o 
  -1  -1  12      119.56      114.74      8.42 o 
   0  -1  12      468.94      489.38     14.65 o 
   1  -1  12       13.77       10.45      3.84 o 
   2  -1  12       21.02       14.37      4.15 o 
   3  -1  12      252.90      221.01      7.50 o 
   4  -1  12      101.14       79.94      5.76 o 
   5  -1  12       18.34       17.63      4.52 o 
   6  -1  12        4.28       15.99      5.89 o 
   7  -1  12        6.70        7.65      5.96 o 
   8  -1  12        1.03       -1.54      5.70 o 
   9  -1  12        5.38       12.26     10.10 o 
  10  -1  12       54.01       55.18     12.98 o 
  -6   0  12      344.80      343.20     15.30 o 
  -5   0  12      563.38      586.33     18.49 o 
  -4   0  12      994.11     1043.74     24.33 o 
  -3   0  12      833.08      837.52     20.52 o 
  -2   0  12      808.78      803.29     19.50 o 
  -1   0  12      479.99      501.85     32.82 o 
   0   0  12      192.16      165.08      9.39 o 
   1   0  12       74.93       66.04      5.29 o 
   2   0  12      729.63      723.62     21.62 o 
   3   0  12      244.92      258.70      7.14 o 
   4   0  12      127.70      124.72      5.64 o 
   5   0  12        0.76       -3.46      3.46 o 
   6   0  12      930.53      966.00     27.23 o 
   7   0  12     1263.29     1357.81     93.23 o 
   8   0  12      548.28      582.34     20.92 o 
   9   0  12      120.60      113.25     14.07 o 
  10   0  12      506.03      595.47     26.69 o 
  -6   1  12      215.12      222.50     13.89 o 
  -5   1  12      742.16      732.16     21.01 o 
  -4   1  12      484.16      515.81     16.95 o 
  -3   1  12       80.30       79.02      6.81 o 
  -2   1  12       29.09       24.54      5.17 o 
  -1   1  12      532.09      527.05     12.72 o 
   0   1  12       46.21       40.19      5.74 o 
   1   1  12       15.35        7.86      3.11 o 
   2   1  12        4.54       -1.96      2.48 o 
   3   1  12      430.14      391.87     10.95 o 
   4   1  12      278.20      281.17     13.95 o 
   5   1  12        5.89       -2.82      2.82 o 
   6   1  12      148.59      122.41      6.85 o 
   7   1  12        8.43        1.70      5.41 o 
   8   1  12       12.10       10.46     10.10 o 
   9   1  12      127.58      116.50     13.71 o 
  10   1  12       43.56       45.08     11.54 o 
  -6   2  12      487.23      499.97     17.69 o 
  -5   2  12      573.81      546.99     17.80 o 
  -4   2  12      716.94      694.49     26.87 o 
  -3   2  12      131.09      130.30     15.92 o 
  -2   2  12      467.19      460.21     12.34 o 
  -1   2  12      104.40      100.64      9.09 o 
   0   2  12       27.35       32.22      5.64 o 
   1   2  12        3.94        5.54      2.78 o 
   2   2  12       15.31       12.18      2.89 o 
   3   2  12       18.39       15.73      3.09 o 
   4   2  12      709.53      726.55     11.27 o 
   5   2  12        1.23       -3.38      3.38 o 
   6   2  12      198.15      193.26      7.72 o 
   7   2  12      648.70      671.72     17.06 o 
   8   2  12     1117.66     1192.86     24.45 o 
   9   2  12      570.33      603.76     24.89 o 
  10   2  12      502.07      570.22     25.97 o 
  11   2  12      241.39      239.85     19.48 o 
  -5   3  12      504.95      508.03     17.29 o 
  -4   3  12     1135.16     1134.04     25.58 o 
  -3   3  12     1037.45     1050.60     19.62 o 
  -2   3  12       37.35       35.07      5.39 o 
  -1   3  12      301.95      323.06     10.33 o 
   0   3  12      697.25      696.92     14.40 o 
   1   3  12      363.68      379.47      7.53 o 
   2   3  12        2.26       -1.04      2.51 o 
   3   3  12      228.89      225.94      5.89 o 
   4   3  12      315.69      317.93      8.09 o 
   5   3  12      135.63      132.35      8.40 o 
   6   3  12     1037.33     1059.79     17.73 o 
   7   3  12      598.10      632.52     16.30 o 
   8   3  12       63.08       57.61      6.87 o 
   9   3  12       54.07       55.90      7.27 o 
  10   3  12      256.96      294.31     19.12 o 
  11   3  12      167.69      195.48     17.67 o 
  -5   4  12        1.32        1.44     10.10 o 
  -4   4  12       33.26       22.72     11.54 o 
  -3   4  12      250.48      267.06     13.49 o 
  -2   4  12      102.81       84.94     13.53 o 
  -1   4  12      246.38      241.76      9.20 o 
   0   4  12      206.82      198.38      8.52 o 
   1   4  12       58.04       46.17      5.00 o 
   2   4  12      356.38      346.58     11.39 o 
   3   4  12      400.98      386.37     17.75 o 
   4   4  12       75.78       75.82      9.11 o 
   5   4  12       51.18       37.61      5.59 o 
   6   4  12      116.38      108.26      5.69 o 
   7   4  12       16.88       12.98      5.28 o 
   8   4  12      165.28      170.40      9.80 o 
   9   4  12      492.32      503.98     15.28 o 
  10   4  12      475.37      526.03     16.16 o 
  11   4  12      107.75      108.20     13.71 o 
  -4   5  12      378.24      376.90     23.08 o 
  -3   5  12     1262.60     1307.58     33.36 o 
  -2   5  12      657.50      681.01     19.63 o 
  -1   5  12      355.21      348.29     14.15 o 
   0   5  12      330.27      313.74     14.61 o 
   1   5  12      642.48      634.24     17.87 o 
   2   5  12      499.90      518.55     12.34 o 
   3   5  12      770.90      757.65     13.88 o 
   4   5  12      919.71      872.72     13.55 o 
   5   5  12      488.62      461.09      9.65 o 
   6   5  12      377.03      370.18     10.46 o 
   7   5  12      685.55      735.75     14.05 o 
   8   5  12      554.24      553.32     14.88 o 
   9   5  12      219.07      222.58     10.56 o 
  10   5  12      101.22      102.35      8.37 o 
  11   5  12       65.65       57.40     10.64 o 
  -3   6  12        0.20       -5.96      5.96 o 
  -2   6  12        4.23       -1.62      5.99 o 
  -1   6  12      504.07      458.16     16.16 o 
   0   6  12      817.52      772.87     20.33 o 
   1   6  12      300.62      305.30     13.04 o 
   2   6  12       15.66       18.32      6.06 o 
   3   6  12      820.38      795.22     15.20 o 
   4   6  12      909.12      916.04     13.99 o 
   5   6  12      406.26      399.60      9.15 o 
   6   6  12        0.08       -2.13      3.38 o 
   7   6  12        6.77        8.19      3.77 o 
   8   6  12       31.59       31.68      5.11 o 
   9   6  12       20.10        9.67      5.54 o 
  10   6  12       63.46       57.76      7.13 o 
  11   6  12       23.75       25.47      6.47 o 
  -3   7  12      481.50      448.31     17.18 o 
  -2   7  12      279.30      273.66     21.28 o 
  -1   7  12      507.22      513.56     17.29 o 
   0   7  12      409.70      435.93     15.86 o 
   1   7  12      298.68      296.38     12.91 o 
   2   7  12      184.17      197.56     11.08 o 
   3   7  12       21.65       18.52      4.66 o 
   4   7  12      151.51      152.03      7.70 o 
   5   7  12      539.47      527.14     13.22 o 
   6   7  12      305.70      299.29     10.55 o 
   7   7  12      100.09       95.22     10.37 o 
   8   7  12      269.88      260.51      9.24 o 
   9   7  12      678.12      718.71     14.90 o 
  10   7  12       60.68       59.82      7.21 o 
  -2   8  12      182.24      194.04     17.67 o 
  -1   8  12       84.08       79.74     11.36 o 
   0   8  12      895.02      866.43     31.20 o 
   1   8  12     1284.01     1333.87     28.70 o 
   2   8  12      975.78      977.09     23.20 o 
   3   8  12      533.20      530.97     22.72 o 
   4   8  12      340.67      357.66     10.19 o 
   5   8  12      830.54      808.71     12.91 o 
   6   8  12      302.74      312.67      7.98 o 
   7   8  12       26.20       26.39      3.86 o 
   8   8  12       84.60       84.99      5.93 o 
   9   8  12        0.57       -4.57      4.57 o 
  10   8  12       13.24       10.42      5.44 o 
  -1   9  12        0.18       -5.05      9.02 o 
   0   9  12        9.38        1.44      9.02 o 
   1   9  12       32.68       39.67     10.10 o 
   2   9  12      280.80      310.90     17.67 o 
   3   9  12       12.44       11.42      5.89 o 
   4   9  12        4.54       -5.54      5.54 o 
   5   9  12      124.50      127.36      5.98 o 
   6   9  12      266.04      264.68      7.49 o 
   7   9  12        3.21        4.92      4.14 o 
   8   9  12        9.38        4.22      3.81 o 
   9   9  12      143.35      147.92      8.37 o 
   1  10  12      474.58      458.41     22.00 o 
   2  10  12      862.42      893.02     28.85 o 
   3  10  12      433.97      443.99     19.84 o 
   4  10  12      787.57      803.58     25.61 o 
   5  10  12      646.93      626.32     19.66 o 
   6  10  12      277.29      292.12      8.31 o 
   7  10  12      166.30      163.74      6.64 o 
   8  10  12      349.76      349.52      9.06 o 
   9  10  12       38.86       32.11      7.03 o 
   3  11  12        0.05        0.72      8.30 o 
   4  11  12       26.84       16.95      8.66 o 
   5  11  12      110.31      115.41     11.18 o 
   6  11  12        0.23        5.73      7.93 o 
   7  11  12       21.74       24.89      6.13 o 
  -1  -8  13        0.23        2.39      5.47 o 
   0  -8  13      124.02      102.28      8.19 o 
   1  -8  13      116.24      132.01     15.51 o 
  -3  -7  13       55.62       46.07      6.51 o 
  -2  -7  13       41.83       37.84      9.20 o 
  -1  -7  13      202.48      211.44     12.23 o 
   0  -7  13      147.33      138.89     11.06 o 
   1  -7  13       36.24       40.56      6.36 o 
   2  -7  13       56.10       59.39      6.64 o 
   3  -7  13      143.18      134.19      8.60 o 
  -4  -6  13       71.77       64.56      8.54 o 
  -3  -6  13      174.44      164.49      9.08 o 
  -2  -6  13      429.38      459.36     12.98 o 
  -1  -6  13       35.48       33.29      6.03 o 
   0  -6  13        8.77       -0.40      4.92 o 
   1  -6  13      388.43      437.25     12.95 o 
   2  -6  13     1056.02     1105.33     21.82 o 
   3  -6  13       58.81       51.79      6.49 o 
   4  -6  13        6.47        4.04      5.02 o 
   5  -6  13      199.83      222.73     10.34 o 
  -5  -5  13       47.14       35.97      7.86 o 
  -4  -5  13      106.52       96.49     18.03 o 
  -3  -5  13       31.69       40.40      7.78 o 
  -2  -5  13      402.54      409.49     16.59 o 
  -1  -5  13        6.55        1.52      4.96 o 
   0  -5  13        4.83       -3.97      5.21 o 
   1  -5  13        0.30       -2.65      4.55 o 
   2  -5  13      149.75      189.53     18.32 o 
   3  -5  13      118.66      114.52     13.30 o 
   4  -5  13        5.00        1.26      5.99 o 
   5  -5  13        1.84       -1.86      4.94 o 
   6  -5  13      263.26      259.55     16.59 o 
  -5  -4  13      160.49      156.17     11.48 o 
  -4  -4  13       85.45       79.39      8.80 o 
  -3  -4  13       61.41       47.05      7.89 o 
  -2  -4  13      600.31      628.55     35.89 o 
  -1  -4  13      859.70      893.26     28.85 o 
   0  -4  13        5.83        2.67      4.97 o 
   1  -4  13        7.67       -2.14      4.05 o 
   2  -4  13      670.61      661.89     23.82 o 
   3  -4  13      745.86      805.07     16.42 o 
   4  -4  13      162.62      186.78      9.00 o 
   5  -4  13       18.10       19.88      5.24 o 
   6  -4  13       90.99       94.41      9.44 o 
   7  -4  13      264.39      285.97     14.73 o 
  -5  -3  13      806.12      819.89     26.87 o 
  -4  -3  13      404.41      450.85     16.55 o 
  -3  -3  13      503.90      510.60     16.83 o 
  -2  -3  13      534.73      538.67     17.47 o 
  -1  -3  13      168.41      149.31     12.26 o 
   0  -3  13      369.85      387.74     21.28 o 
   1  -3  13      168.83      161.36      9.16 o 
   2  -3  13       57.67       47.13      4.99 o 
   3  -3  13       88.28       81.77      6.41 o 
   4  -3  13      230.89      252.77      9.56 o 
   5  -3  13        1.18        0.24      4.56 o 
   6  -3  13       60.62       47.92      7.75 o 
   7  -3  13       17.82       18.77      7.18 o 
   8  -3  13       52.95       48.80      8.63 o 
  -5  -2  13      161.47      153.22     11.21 o 
  -4  -2  13       83.34       86.45     11.90 o 
  -3  -2  13      141.25      139.61     19.84 o 
  -2  -2  13        3.08       -1.90      5.85 o 
  -1  -2  13      663.49      686.73     18.74 o 
   0  -2  13      475.20      518.55     23.44 o 
   1  -2  13      106.01      110.25      8.36 o 
   2  -2  13        6.60        9.17      4.09 o 
   3  -2  13      382.04      391.42     12.00 o 
   4  -2  13      329.11      337.16     10.37 o 
   5  -2  13      330.82      285.50     20.03 o 
   6  -2  13      117.44      125.83      9.68 o 
   7  -2  13       46.25       46.95      7.44 o 
   8  -2  13        0.56        3.68      6.50 o 
  -5  -1  13      402.13      408.75     29.21 o 
  -4  -1  13      912.27      911.95     36.79 o 
  -3  -1  13      660.83      688.08     22.72 o 
  -2  -1  13     1102.91     1164.32     25.63 o 
  -1  -1  13      940.00      962.27     22.57 o 
   0  -1  13      427.64      437.16     14.92 o 
   1  -1  13      162.35      145.72      7.42 o 
   2  -1  13      814.14      799.08     16.54 o 
   3  -1  13      350.51      373.48      9.37 o 
   4  -1  13       49.83       47.11      5.12 o 
   5  -1  13       93.73       71.02      6.02 o 
   6  -1  13      156.61      174.28     20.38 o 
   7  -1  13      207.90      231.85     11.95 o 
   8  -1  13        4.02        2.16      9.74 o 
   9  -1  13        0.37       -9.38      9.38 o 
  -5   0  13      134.71      134.57     10.82 o 
  -4   0  13       11.01        9.49      6.84 o 
  -3   0  13       62.02       66.31      8.52 o 
  -2   0  13      146.82      138.41     10.10 o 
  -1   0  13      168.09      178.49     10.63 o 
   0   0  13        7.74        2.77      5.59 o 
   1   0  13      342.62      319.54      9.66 o 
   2   0  13       65.02       52.05      5.19 o 
   3   0  13       11.88       14.95      4.17 o 
   4   0  13       11.61        4.48      3.57 o 
   5   0  13       67.47       52.34      5.62 o 
   6   0  13       11.24        6.61      5.46 o 
   7   0  13      142.96      140.76     12.98 o 
   8   0  13       50.04       38.23     11.18 o 
   9   0  13       63.42       44.00     11.90 o 
  -5   1  13      471.10      458.42     16.92 o 
  -4   1  13     1045.87     1029.47     24.86 o 
  -3   1  13      704.29      720.40     38.05 o 
  -2   1  13     2193.72     2257.27     47.97 o 
  -1   1  13     1567.83     1649.79     52.66 o 
   0   1  13     1322.98     1404.55     27.80 o 
   1   1  13      264.89      270.94     14.86 o 
   2   1  13      184.96      188.49      7.92 o 
   3   1  13      723.54      774.95     25.56 o 
   4   1  13      289.14      283.59     16.04 o 
   5   1  13       30.44       23.01      3.98 o 
   6   1  13        5.19        1.05      4.93 o 
   7   1  13       36.78       38.59     10.82 o 
   8   1  13      245.65      234.08     17.31 o 
   9   1  13      195.22      223.26     17.67 o 
  10   1  13      199.48      214.96     19.12 o 
  -5   2  13      400.15      403.57     23.80 o 
  -4   2  13      675.25      689.51     20.47 o 
  -3   2  13      183.48      188.09     16.28 o 
  -2   2  13      173.99      153.78     11.96 o 
  -1   2  13      293.96      291.35     10.44 o 
   0   2  13      770.55      820.91     16.72 o 
   1   2  13      247.72      224.57      7.55 o 
   2   2  13      125.79      118.53      5.08 o 
   3   2  13       23.07       27.98      3.61 o 
   4   2  13        6.45        4.68      3.84 o 
   5   2  13        3.63        0.14      4.28 o 
   6   2  13      511.30      506.54     15.04 o 
   7   2  13       43.22       26.69      9.74 o 
   8   2  13       11.47        6.49      9.02 o 
   9   2  13        0.54       -2.89      9.02 o 
  10   2  13      256.87      307.29     19.84 o 
  -4   3  13      402.37      395.66     23.80 o 
  -3   3  13      383.58      417.56     16.32 o 
  -2   3  13      684.33      718.75     16.19 o 
  -1   3  13       99.72       96.72      7.10 o 
   0   3  13     1310.75     1352.75     22.59 o 
   1   3  13     1018.46     1046.48     18.71 o 
   2   3  13       43.52       35.76      5.62 o 
   3   3  13       19.79       10.36      4.54 o 
   4   3  13      139.77      121.83      7.21 o 
   5   3  13      258.82      249.40     11.07 o 
   6   3  13        7.03        8.08      4.55 o 
   7   3  13        9.58        5.16      5.28 o 
   8   3  13       60.42       45.39     11.18 o 
   9   3  13       38.74       31.02     10.46 o 
  10   3  13      138.78      146.79     15.51 o 
  -4   4  13      652.44      652.82     28.85 o 
  -3   4  13      898.45      930.60     24.10 o 
  -2   4  13      852.56      863.57     31.38 o 
  -1   4  13      325.32      312.40     14.51 o 
   0   4  13      481.95      497.11     17.13 o 
   1   4  13      569.28      564.54     17.77 o 
   2   4  13      861.28      908.93     17.33 o 
   3   4  13      437.54      436.09     17.27 o 
   4   4  13      376.43      364.16     10.73 o 
   5   4  13      129.08      134.82      7.67 o 
   6   4  13      392.77      353.29      9.44 o 
   7   4  13      817.98      847.06     29.39 o 
   8   4  13      354.97      354.30     13.23 o 
   9   4  13       16.10       -5.80      5.80 o 
  10   4  13       79.80       76.10     12.62 o 
  -3   5  13      183.51      163.22     12.08 o 
  -2   5  13      515.38      539.50     18.61 o 
  -1   5  13       24.74       18.14     12.08 o 
   0   5  13        4.27       -4.70      6.36 o 
   1   5  13       70.06       69.46      8.37 o 
   2   5  13      231.76      221.71      9.26 o 
   3   5  13       28.74       29.65      5.04 o 
   4   5  13      131.41      140.28      7.76 o 
   5   5  13      119.69      113.91     16.22 o 
   6   5  13       15.87        8.89      4.49 o 
   7   5  13        4.19        5.87      4.16 o 
   8   5  13        0.94       -3.17      5.19 o 
   9   5  13        0.35       -0.82      5.54 o 
  10   5  13        0.20       -1.11      5.70 o 
  -2   6  13      724.59      728.08     21.40 o 
  -1   6  13      377.39      379.77     15.35 o 
   0   6  13      816.42      849.86     24.53 o 
   1   6  13      726.56      710.17     21.28 o 
   2   6  13      330.26      303.02     13.50 o 
   3   6  13      572.76      578.01     13.44 o 
   4   6  13     1385.06     1354.57     21.97 o 
   5   6  13      353.47      363.61     11.74 o 
   6   6  13       81.96       75.90      6.50 o 
   7   6  13      284.95      290.17      8.58 o 
   8   6  13      441.58      449.34     12.25 o 
   9   6  13      592.02      634.54     17.67 o 
  10   6  13      104.79       97.56      8.47 o 
  -1   7  13       79.94       86.20     12.98 o 
   0   7  13       43.90       32.50      7.89 o 
   1   7  13      161.70      135.78     15.33 o 
   2   7  13      160.18      145.71     10.31 o 
   3   7  13       61.74       52.02      5.79 o 
   4   7  13      252.88      254.22     12.49 o 
   5   7  13      589.93      584.73     23.99 o 
   6   7  13      181.48      187.27     15.24 o 
   7   7  13      162.37      181.77     14.11 o 
   8   7  13       63.90       73.48      7.09 o 
   9   7  13        2.38       -3.71      5.08 o 
  10   7  13        1.72        0.95      5.44 o 
   0   8  13      175.77      180.70     16.23 o 
   1   8  13      434.35      416.58     20.92 o 
   2   8  13      314.26      319.55     18.03 o 
   3   8  13       71.64       96.30     11.54 o 
   4   8  13      153.86      126.82     13.16 o 
   5   8  13      832.82      810.02     17.97 o 
   6   8  13      868.47      823.63     18.20 o 
   7   8  13      183.10      173.69      9.39 o 
   8   8  13       43.17       44.74      5.29 o 
   9   8  13      410.57      436.16     13.49 o 
   1   9  13      145.07      133.45     14.07 o 
   2   9  13      543.27      555.79     23.08 o 
   3   9  13      304.52      281.32     16.59 o 
   4   9  13      442.31      429.20     19.84 o 
   5   9  13      571.89      577.77     16.77 o 
   6   9  13      592.48      598.56     15.13 o 
   7   9  13      432.32      424.06     12.83 o 
   8   9  13      459.82      479.22     19.70 o 
   3  10  13      105.48      111.45     12.62 o 
   4  10  13        2.24       -0.36      7.93 o 
   5  10  13       10.39       16.19     10.82 o 
   6  10  13       78.16       78.69      6.98 o 
   7  10  13      261.93      248.90     10.27 o 
  -2  -6  14       14.15       18.94      6.04 o 
  -1  -6  14       12.23        6.51      6.50 o 
   0  -6  14       15.35        5.25      5.57 o 
   1  -6  14       13.67       10.56      5.57 o 
   2  -6  14        4.01       -0.63      5.27 o 
   3  -6  14       70.82       68.94      7.19 o 
  -3  -5  14      136.79      139.65     11.09 o 
  -2  -5  14      434.33      497.10     17.85 o 
  -1  -5  14      409.79      448.30     14.28 o 
   0  -5  14        1.38       -4.31      4.31 o 
   1  -5  14       58.78       62.59      6.78 o 
   2  -5  14      430.11      438.67     18.00 o 
   3  -5  14      235.78      246.34     10.41 o 
   4  -5  14       60.65       64.84      6.83 o 
  -3  -4  14        5.53       -6.27      6.31 o 
  -2  -4  14      210.49      234.12     12.98 o 
  -1  -4  14      226.61      228.61     12.62 o 
   0  -4  14       30.39       14.34      4.63 o 
   1  -4  14      134.31      139.48      7.18 o 
   2  -4  14      126.37      120.28      7.87 o 
   3  -4  14        9.90       16.66      5.31 o 
   4  -4  14        0.51        1.89      6.91 o 
   5  -4  14       42.79       28.67      5.95 o 
  -4  -3  14      397.26      401.98     16.19 o 
  -3  -3  14       43.14       29.57      7.75 o 
  -2  -3  14       21.84       28.33      7.78 o 
  -1  -3  14      757.79      840.52     22.06 o 
   0  -3  14      287.96      279.77     10.49 o 
   1  -3  14        9.72       12.32      4.65 o 
   2  -3  14      122.74      142.74      7.04 o 
   3  -3  14      516.63      530.79     13.37 o 
   4  -3  14      198.56      216.94     16.70 o 
   5  -3  14      264.44      312.07     11.05 o 
   6  -3  14      160.70      141.05     10.82 o 
  -4  -2  14      287.27      315.37     14.73 o 
  -3  -2  14      120.91      123.16     10.56 o 
  -2  -2  14      122.82      116.79     10.07 o 
  -1  -2  14      427.47      464.43     23.62 o 
   0  -2  14      253.12      269.76     14.25 o 
   1  -2  14      661.12      687.46     15.27 o 
   2  -2  14      917.49      900.31     15.33 o 
   3  -2  14      254.71      267.53     12.29 o 
   4  -2  14       10.17        8.53      4.93 o 
   5  -2  14       11.38        5.44      4.93 o 
   6  -2  14      152.46      158.08     10.70 o 
   7  -2  14       89.18       81.62     13.34 o 
  -4  -1  14      257.61      254.94     13.76 o 
  -3  -1  14      269.98      276.07     13.90 o 
  -2  -1  14       17.33       14.63      7.09 o 
  -1  -1  14      107.29      110.58      9.82 o 
   0  -1  14      295.80      326.38     14.97 o 
   1  -1  14      252.24      255.70      9.79 o 
   2  -1  14       66.01       85.23      6.49 o 
   3  -1  14       37.25       38.42      4.95 o 
   4  -1  14      114.28       93.64      6.62 o 
   5  -1  14      324.95      358.46     10.94 o 
   6  -1  14        0.73        0.71      8.30 o 
   7  -1  14      133.80      141.02     15.15 o 
   8  -1  14       66.86       66.36     12.98 o 
  -4   0  14      282.04      289.32     14.97 o 
  -3   0  14      262.34      280.85     13.49 o 
  -2   0  14      990.18     1018.70     24.33 o 
  -1   0  14     1446.60     1475.72     30.32 o 
   0   0  14      618.24      601.55     17.69 o 
   1   0  14      441.55      452.90     12.15 o 
   2   0  14     1075.98     1094.16     19.18 o 
   3   0  14     2095.35     2152.50     38.08 o 
   4   0  14      448.07      463.27     10.39 o 
   5   0  14       13.40       10.29      5.80 o 
   6   0  14        9.65       14.07      9.38 o 
   7   0  14      161.74      179.98     16.59 o 
   8   0  14        0.31       -6.85      9.38 o 
  -4   1  14       25.30       21.24      9.74 o 
  -3   1  14      235.41      252.00     13.14 o 
  -2   1  14        4.05        1.44      6.06 o 
  -1   1  14       57.86       55.42     11.00 o 
   0   1  14       72.74       64.09      8.01 o 
   1   1  14       19.42        7.39      4.60 o 
   2   1  14        0.03       -4.21      4.21 o 
   3   1  14        0.03        1.04      5.63 o 
   4   1  14        5.96       10.73      5.98 o 
   5   1  14        0.10       -3.36      6.10 o 
   6   1  14      147.71      149.68     14.79 o 
   7   1  14       48.92       36.07     11.18 o 
   8   1  14       54.09       36.43     11.18 o 
   9   1  14        0.33       -6.13     10.46 o 
  -3   2  14      441.21      431.00     23.80 o 
  -2   2  14      312.29      292.53     21.08 o 
  -1   2  14      889.92      902.71     18.56 o 
   0   2  14     1895.36     1946.72     29.82 o 
   1   2  14      790.39      844.48     20.58 o 
   2   2  14      238.08      227.94     16.59 o 
   3   2  14      599.25      539.93     23.44 o 
   4   2  14      961.82      987.88     32.10 o 
   5   2  14      552.79      561.98     16.83 o 
   6   2  14        1.19        0.72      8.30 o 
   7   2  14       33.63       27.05     10.10 o 
   8   2  14      151.13      148.96     15.87 o 
   9   2  14       44.12       28.13     11.54 o 
  -3   3  14      100.18      115.05     15.15 o 
  -2   3  14      177.61      152.46     14.97 o 
  -1   3  14        6.87       -6.75      6.75 o 
   0   3  14       63.33       62.52      8.77 o 
   1   3  14      162.30      149.50     25.07 o 
   2   3  14      259.26      248.81     13.66 o 
   3   3  14       23.81       13.55      7.39 o 
   4   3  14       10.81       12.62      9.02 o 
   5   3  14        6.71        6.49      8.66 o 
   6   3  14      227.14      214.68     11.98 o 
   7   3  14      334.75      371.85     20.56 o 
   8   3  14       61.71       39.31     10.46 o 
   9   3  14        6.00       -2.52      9.38 o 
  -2   4  14      143.78      127.19     10.96 o 
  -1   4  14      392.98      395.96     16.52 o 
   0   4  14      727.98      712.78     23.08 o 
   1   4  14     1387.31     1427.48     35.71 o 
   2   4  14     1027.27     1112.97     26.13 o 
   3   4  14      136.79      145.19     12.20 o 
   4   4  14      192.43      195.77     12.56 o 
   5   4  14      591.54      607.93     14.52 o 
   6   4  14      162.57      144.50      7.87 o 
   7   4  14        0.83        3.97      5.80 o 
   8   4  14        0.42        2.16      8.66 o 
   9   4  14        5.51        5.41      9.02 o 
  -2   5  14      592.91      619.73     20.22 o 
  -1   5  14      243.80      253.70     14.37 o 
   0   5  14      186.62      165.16     11.60 o 
   1   5  14      357.11      362.07     15.50 o 
   2   5  14      231.47      204.84     20.56 o 
   3   5  14      318.43      333.82     13.99 o 
   4   5  14     1021.75     1038.46     19.33 o 
   5   5  14      152.81      125.94     10.44 o 
   6   5  14       75.77       66.07      8.86 o 
   7   5  14      414.97      450.79     11.93 o 
   8   5  14      666.35      681.11     19.48 o 
   9   5  14      341.10      392.45     37.33 o 
  -1   6  14      134.12      116.14     14.79 o 
   0   6  14        2.38        0.72      9.02 o 
   1   6  14      161.94      147.52     10.93 o 
   2   6  14      531.00      536.64     18.17 o 
   3   6  14      365.89      331.58     11.28 o 
   4   6  14        1.23        4.30      5.52 o 
   5   6  14       48.42       46.43      6.57 o 
   6   6  14        4.62        3.21      5.19 o 
   7   6  14        2.21       -2.31      4.33 o 
   8   6  14        2.89        8.85      5.70 o 
   9   6  14       12.47       10.66      6.15 o 
   0   7  14      281.87      257.52     19.12 o 
   1   7  14      610.24      608.45     25.25 o 
   2   7  14      239.00      231.91     16.95 o 
   3   7  14       73.36       72.86     11.54 o 
   4   7  14      365.90      392.05     13.34 o 
   5   7  14      520.86      537.09     15.50 o 
   6   7  14      211.86      200.41     10.53 o 
   7   7  14      123.68      113.37      6.97 o 
   8   7  14      254.67      254.61     11.66 o 
   2   8  14       12.07       11.90      9.38 o 
   3   8  14       17.84        7.21      8.66 o 
   4   8  14        3.82        0.04      5.27 o 
   5   8  14        0.22       -0.46      5.19 o 
   6   8  14      115.88      119.45      8.47 o 
   7   8  14      348.03      346.32     12.35 o 
   4   9  14       30.45       28.49      9.38 o 
   5   9  14      129.88      115.77     13.16 o 
  -1  -4  15      710.38      787.09     36.61 o 
   0  -4  15      334.35      378.06     11.08 o 
   1  -4  15        2.80       -4.01      4.59 o 
   2  -4  15       20.82       15.22      5.78 o 
   3  -4  15      457.66      520.77     16.42 o 
  -2  -3  15        6.50       -1.34      7.28 o 
  -1  -3  15        4.15        2.20      6.76 o 
   0  -3  15       73.41       75.74      7.12 o 
   1  -3  15       77.59       71.22      6.66 o 
   2  -3  15      389.04      419.53     11.04 o 
   3  -3  15       54.82       57.37      6.80 o 
   4  -3  15       46.67       49.93      6.36 o 
   5  -3  15       96.92       91.54      9.18 o 
  -2  -2  15       21.60       10.30     11.18 o 
  -1  -2  15       53.17       59.70      8.92 o 
   0  -2  15     1023.65     1113.26     20.61 o 
   1  -2  15      529.91      514.77     15.83 o 
   2  -2  15       44.86       56.90      5.87 o 
   3  -2  15      175.83      217.90      8.77 o 
   4  -2  15      349.77      352.31     11.46 o 
   5  -2  15      155.81      164.78     11.47 o 
   6  -2  15      201.55      218.21     19.12 o 
  -2  -1  15       63.97       58.28      8.63 o 
  -1  -1  15      274.00      299.46     14.14 o 
   0  -1  15       18.31        6.17      5.86 o 
   1  -1  15        0.31       -5.03      5.03 o 
   2  -1  15      325.17      347.81     12.01 o 
   3  -1  15     1142.13     1172.31     18.14 o 
   4  -1  15      114.87      132.65     10.05 o 
   5  -1  15      179.28      159.06     15.87 o 
   6  -1  15      105.48       93.77     14.07 o 
  -2   0  15      208.50      219.13     12.83 o 
  -1   0  15       48.96       53.28      9.74 o 
   0   0  15       27.67       24.99      5.60 o 
   1   0  15      220.68      204.17     21.46 o 
   2   0  15      193.12      200.14     24.53 o 
   3   0  15      314.99      313.56     13.95 o 
   4   0  15      324.35      325.86     14.97 o 
   5   0  15       31.36       39.31     11.18 o 
   6   0  15       57.83       58.07     12.26 o 
   7   0  15      145.98      120.82     15.15 o 
  -2   1  15        4.67       -5.77     10.10 o 
  -1   1  15      572.84      611.70     27.41 o 
   0   1  15     1225.71     1257.30     40.03 o 
   1   1  15      307.35      318.47     20.56 o 
   2   1  15      143.48      128.04     15.15 o 
   3   1  15      943.00      953.98     33.54 o 
   4   1  15      989.36     1009.55     24.48 o 
   5   1  15      966.84      997.55     24.22 o 
   6   1  15       27.06       40.76     11.18 o 
   7   1  15       92.90       70.69     12.62 o 
  -2   2  15        0.06        3.61      9.74 o 
  -1   2  15        3.23       -5.77      9.74 o 
   0   2  15        0.03        2.89      9.74 o 
   1   2  15        1.24        6.85     10.10 o 
   2   2  15       37.24       19.84     10.82 o 
   3   2  15        6.08       -2.16      9.74 o 
   4   2  15      151.89      112.53     14.07 o 
   5   2  15      196.43      208.08     12.37 o 
   6   2  15        5.25        3.97     10.10 o 
   7   2  15       47.24       60.95     12.26 o 
  -1   3  15        9.64       -9.66     15.15 o 
   0   3  15      296.45      296.41     30.66 o 
   1   3  15     1158.92     1164.79     29.03 o 
   2   3  15      646.16      590.59     20.20 o 
   3   3  15      422.98      423.79     22.00 o 
   4   3  15      451.82      431.36     22.72 o 
   5   3  15     1174.24     1270.29     38.95 o 
   6   3  15      659.78      709.67     20.15 o 
   7   3  15      379.98      379.07     21.28 o 
   8   3  15      177.06      202.70     18.03 o 
  -1   4  15      137.20      138.86     15.87 o 
   0   4  15       94.23       90.80     23.98 o 
   1   4  15       16.34       12.50      8.48 o 
   2   4  15       28.23       33.90     11.54 o 
   3   4  15      189.26      161.22     15.15 o 
   4   4  15      175.10      167.35     15.87 o 
   5   4  15       31.95       12.62     10.46 o 
   6   4  15       83.84       98.44     16.59 o 
   7   4  15       67.51       76.82     12.26 o 
   8   4  15      287.32      341.92     21.28 o 
   0   5  15        5.48        5.77     10.46 o 
   1   5  15      106.65       94.14     13.71 o 
   2   5  15      382.32      394.94     21.64 o 
   3   5  15      952.18      921.88     32.10 o 
   4   5  15      409.37      445.79     22.72 o 
   5   5  15      312.34      323.16     19.48 o 
   6   5  15      144.47      151.12     14.79 o 
   7   5  15      110.80      123.09      9.95 o 
   1   6  15      256.35      231.55     17.67 o 
   2   6  15       79.85       99.91     13.34 o 
   3   6  15       58.76       68.17     11.90 o 
   4   6  15      281.62      304.00     27.41 o 
   5   6  15      547.52      607.06     25.97 o 
   6   6  15       33.46       31.25      6.73 o 
   7   6  15       23.07       17.03      6.87 o 
   3   7  15       87.08       81.87     12.62 o 
   4   7  15      102.83       91.21      8.37 o 
   5   7  15      302.02      330.46     14.25 o 
   6   7  15      190.70      210.10     18.03 o 
   1  -1  16      177.47      158.92     11.50 o 
   2  -1  16       88.96       70.35     10.28 o 
   3  -1  16      132.66      132.85     11.54 o 
   4  -1  16      368.06      366.08     22.36 o 
   1   0  16        2.47        2.89     10.46 o 
   2   0  16       88.38       55.90     12.98 o 
   3   0  16      220.32      233.77     13.77 o 
   4   0  16      621.84      670.12     20.53 o 
   1   1  16        5.85       -7.57     10.10 o 
   2   1  16        7.84       -7.93      9.74 o 
   3   1  16       11.82        8.30     10.82 o 
   4   1  16      295.09      344.22     15.30 o 
   5   1  16       84.11       98.24     10.19 o 
   1   2  16      226.36      194.40     17.67 o 
   2   2  16        3.23        6.85     10.82 o 
   3   2  16        6.00      -10.10     10.10 o 
   4   2  16      180.78      188.63     17.67 o 
   5   2  16      385.88      398.20     26.51 o 
   2   3  16       16.86       12.26     10.46 o 
   3   3  16      249.26      261.13     19.12 o 
   4   3  16        3.53      -10.10     10.10 o 
   5   3  16      188.69      177.63     11.86 o 
   3   4  16      144.59      140.30     15.15 o 
   4   4  16      150.02      159.42     16.23 o 
   5   4  16      346.59      352.74     20.56 o 
                                                 
